# Supplementary material for: Worldwide antipsychotic drug search intensities: pharmacoepidemological estimations based on Google Trends data
Source: Sci Rep. 2021 Jun 23;11:13136. doi: 10.1038/s41598-021-92204-0 (PMC8222314; doi:10.1038/s41598-021-92204-0)
Supplement: Supplementary file 2 — Supplementary Table S1. [file 41598_2021_92204_MOESM2_ESM.xlsx]

## Sheet: Sheet1
Supplementary Table S1. Global search intensities for typical (n = 19) and atypical (n = 22) antipsychotic drugs between Jan 2004-Jan 2021. Search intensities are normalized to haloperidol.
Month	Haloperidol: (Worldwide)	Perphenazine: (Worldwide)	Pimozide: (Worldwide)	Thiothixene: (Worldwide)	Thioridazine: (Worldwide)	Chlorpromazine: (Worldwide)	Fluphenazine: (Worldwide)	Droperidol: (Worldwide)	Loxapine: (Worldwide)	Trifluoperazine: (Worldwide)	Periciazine: (Worldwide)	Pipotiazine: (Worldwide)	Timiperone: (Worldwide)	Flupentixol: (Worldwide)	Zuclopenthixol: (Worldwide)	Thioproperazine: (Worldwide)	Cyamemazine: (Worldwide)	Pipamperone: (Worldwide)	Chlorprothixene: (Worldwide)	Aripiprazole: (Worldwide)	Asenapine: (Worldwide)	Clozapine: (Worldwide)	Iloperidone: (Worldwide)	Olanzapine: (Worldwide)	Paliperidone: (Worldwide)	Quetiapine: (Worldwide)	Risperidone: (Worldwide)	Ziprasidone: (Worldwide)	Zotepine: (Worldwide)	Sertindole: (Worldwide)	Blonanserin: (Worldwide)	Amisulpride: (Worldwide)	Nemonapride: (Worldwide)	Sultopride: (Worldwide)	Perospirone: (Worldwide)	Melperone: (Worldwide)	Lurasidone: (Worldwide)	Cariprazine: (Worldwide)	Brexpiprazole: (Worldwide)	Sulpiride: (Worldwide)	Lumateperone: (Worldwide)
2004-01-01	0.35	0.13	0.08	0.05	0.27	2.91667	0.116667	0	0.116667	0.05	0	0.03	0	0	0	0	0.03	0.0184211	0.0184211	0.35	0	0.167391	0	1.35435	0	1.1375	1.45833	0.4375	0.0291667	0.03	0	0.16	0	0.03	0	0.03	0	0	0	0.29	0
2004-02-01	0.62	0.03	0.13	0.03	0.13	2.666	0	0.062	0	0.16	0.05	0	0	0	0.05	0	0.05	0.0233962	0.0467924	0.80717	0.0467924	0.19375	0	1.395	0	1.24	1.40909	0.479091	0	0.03	0	0.21	0	0.03	0	0.05	0	0	0	0.35	0
2004-03-01	0.59	0.07	0.07	0	0.16	2.124	0.236	0	0	0.03	0.03	0	0	0	0.03	0.03	0	0.0354	0	0.649	0.0944	0.373667	0	1.96667	0	1.09571	1.85429	0.618095	0	0	0	0.07	0	0	0	0.07	0	0	0	0.29	0
2004-04-01	0.61	0.1	0.05	0	0.15	1.891	0.122	0.061	0.061	0.13	0	0	0	0.03	0.05	0	0.03	0.0297561	0.0892683	1.13073	0	0.53375	0	1.525	0	1.62667	1.30714	0.49381	0	0	0	0.23	0	0	0	0	0	0	0	0.25	0
2004-05-01	0.48	0.13	0.09	0	0.18	2.4	0.06	0.06	0	0.04	0.02	0	0	0.02	0.04	0	0.02	0.0165517	0.0331034	0.471724	0.0165517	0.233143	0	1.01486	0	1.12941	1.52471	0.395294	0.0282353	0	0	0.18	0	0	0.02	0	0	0	0	0.28	0
2004-06-01	0.66	0	0.09	0.02	0.18	2.76	0.12	0.12	0.06	0.11	0.02	0	0	0.04	0.09	0	0.02	0.0280851	0.0280851	0.968936	0.0702128	0.377143	0	1.95643	0.0235714	1.06174	1.37739	0.401739	0	0.04	0	0.18	0	0	0.02	0.04	0	0	0	0.33	0
2004-07-01	0.48	0.05	0.09	0.02	0.14	3.12	0.12	0.06	0	0.16	0	0	0	0	0.09	0	0	0	0	0.473333	0.0266667	0.267907	0	0.714419	0.0111628	1.18588	1.32706	0.338823	0	0	0	0.11	0	0	0.02	0.02	0	0	0	0.32	0
2004-08-01	0.59	0.08	0.08	0.02	0.15	3.481	0.177	0	0	0.06	0.02	0	0	0.02	0.04	0.02	0.04	0	0.0431707	1.10805	0.0431707	0.614583	0.0245833	1.67167	0	1.26429	1.34857	0.533809	0	0.02	0.02	0.13	0	0	0.02	0.02	0	0	0	0.44	0
2004-09-01	0.65	0.06	0.06	0.04	0.2	3.965	0.13	0.13	0.065	0.08	0.02	0.02	0	0	0.1	0	0.02	0.0240741	0.0240741	0.830556	0.0361111	0.325	0	1.60469	0	1.27174	1.63913	0.621739	0.0282609	0	0	0.08	0	0	0.02	0.02	0	0	0	0.25	0
2004-10-01	0.51	0.04	0.14	0.06	0.14	3.12375	0.1275	0.19125	0	0.02	0	0	0	0.04	0.04	0	0	0.0373171	0.0373171	0.721463	0.0373171	0.4488	0.0204	1.122	0.0204	1.47333	1.41667	0.566667	0.0283333	0.02	0	0.16	0	0	0.02	0.06	0	0	0	0.2	0
2004-11-01	0.63	0.06	0.04	0	0.06	3.906	0.126	0.063	0.063	0.16	0	0	0	0	0.08	0	0	0.0268085	0.107234	0.804255	0	0.405	0	1.305	0.0225	0.973636	1.34591	0.515455	0	0	0	0.12	0	0	0	0.06	0	0	0	0.3	0
2004-12-01	0.67	0.04	0.04	0	0.13	3.16727	0.0609091	0	0.0609091	0.11	0	0.02	0	0.04	0.15	0	0	0	0.0591177	1.57647	0.0197059	0.5695	0	2.0435	0	1.06083	1.36792	0.41875	0	0	0	0.22	0	0	0.04	0.02	0	0	0	0.32	0
2005-01-01	0.48	0.07	0.07	0.02	0.16	3.3	0.12	0.06	0	0.07	0.03	0	0	0.05	0.05	0	0	0.0558139	0.100465	0.658605	0	0.2496	0	1.1328	0	1.12941	1.10118	0.508235	0	0	0	0.13	0.02	0	0.03	0.03	0	0	0	0.29	0
2005-02-01	0.52	0.1	0.05	0.03	0.26	3.705	0.13	0.065	0.065	0.03	0.02	0	0	0.02	0	0	0.02	0	0.0452174	0.768696	0	0.442963	0	1.04	0	1.24222	1.35778	0.491111	0.0288889	0	0	0.09	0	0.03	0.03	0	0	0	0	0.29	0
2005-03-01	0.51	0.04	0.1	0.03	0.16	3.4425	0.1275	0	0.06375	0.06	0.06	0.01	0	0.04	0.06	0.01	0.01	0.0708333	0.0708333	0.8075	0	0.437143	0	1.7	0.0242857	1.50167	1.24667	0.34	0	0	0	0.13	0	0	0.01	0.01	0	0	0	0.3	0
2005-04-01	0.56	0.05	0.11	0.02	0.1	3.36	0.124444	0.124444	0	0.05	0.02	0.02	0.02	0.02	0.03	0	0	0	0.0571429	0.64	0	0.405517	0.0193103	1.13931	0.0386207	1.38526	1.47368	0.471579	0.0294737	0.05	0	0.08	0	0.02	0.05	0	0	0	0	0.28	0
2005-05-01	0.58	0.11	0.08	0.01	0.19	4.12444	0.0644444	0.0644444	0.0644444	0.08	0.07	0.01	0	0.03	0.09	0	0.01	0.0515556	0.0386667	0.773333	0.0257778	0.472593	0	1.41778	0.0214815	1.218	1.276	0.377	0	0.01	0	0.14	0	0	0.03	0.03	0	0	0	0.23	0
2005-06-01	0.58	0.04	0.09	0.07	0.13	4.38222	0.128889	0	0.0644444	0.04	0	0	0	0.03	0.03	0	0.06	0.0669231	0.0111538	0.948077	0	0.318065	0.0187097	1.27226	0	1.392	1.508	0.464	0	0	0	0.13	0	0	0.04	0.03	0	0	0	0.53	0
2005-07-01	0.61	0.09	0.14	0.01	0.16	5.002	0.122	0.061	0	0.13	0.01	0	0	0.03	0.06	0	0.06	0.0129787	0.0519149	0.752766	0.0129787	0.370357	0.0217857	1.32893	0.0217857	1.45238	1.45238	0.377619	0.0290476	0.01	0	0.2	0	0	0	0.06	0	0	0	0.38	0
2005-08-01	0.6	0.06	0.06	0	0.08	4.44	0.12	0	0	0.06	0.01	0	0	0	0.1	0	0.04	0.06	0.03	0.705	0.03	0.375	0	1.65	0.025	1.2	1.37143	0.285714	0.0285714	0.03	0	0.13	0	0	0.03	0.06	0	0	0	0.35	0
2005-09-01	0.77	0.2	0.09	0.04	0.19	4.10667	0.128333	0.128333	0	0.11	0.01	0	0	0.03	0.06	0.01	0.01	0.0154	0.077	1.0164	0.0308	0.564667	0.0256667	1.33467	0.0256667	1.34037	0.96963	0.342222	0	0.01	0	0.14	0	0.01	0.04	0.01	0	0	0	0.33	0
2005-10-01	0.53	0.08	0.12	0.02	0.16	3.71	0.117778	0.117778	0	0.11	0.04	0	0	0.06	0.07	0	0.01	0.0385455	0.0289091	0.597454	0.00963636	0.224849	0.0160606	0.979697	0	1.14833	1.29556	0.53	0	0.04	0	0.14	0	0	0	0.04	0	0	0	0.31	0
2005-11-01	0.56	0.02	0.04	0.05	0.08	4.16889	0.124444	0.0622222	0.0622222	0.09	0.02	0.01	0	0.05	0.06	0	0.04	0.0386207	0.0289655	0.656552	0	0.263529	0.0164706	0.922353	0	1.26	1.036	0.336	0.028	0.01	0	0.19	0	0	0.02	0.05	0	0	0	0.26	0
2005-12-01	0.63	0.08	0.06	0.06	0.13	4.662	0.063	0.063	0.063	0.04	0.01	0.01	0	0.04	0.04	0.01	0.01	0.072	0.018	0.972	0	0.39	0.03	1.62	0.03	1.40318	1.17409	0.400909	0	0	0	0.18	0	0	0.02	0.02	0	0	0	0.23	0
2006-01-01	0.57	0.06	0.05	0.02	0.16	4.75	0.0633333	0	0.0633333	0.03	0.03	0.01	0	0.05	0.05	0	0.01	0.0129546	0.0259091	0.725455	0.0259091	0.350769	0	1.44692	0	1.2825	1.083	0.342	0.0285	0.01	0.02	0.21	0	0	0.01	0.02	0	0	0	0.31	0
2006-02-01	0.53	0.11	0.1	0.03	0.1	4.59333	0.117778	0.0588889	0.0588889	0.1	0.01	0.01	0	0.05	0.1	0.01	0.05	0.0196296	0.0294444	0.559444	0	0.314688	0	1.04344	0.033125	1.6179	1.28316	0.446316	0	0	0	0.13	0	0	0	0.05	0	0	0	0.32	0
2006-03-01	0.54	0.09	0.11	0.04	0.16	4.5	0.12	0.06	0	0.08	0.04	0.01	0	0.01	0.07	0	0.03	0.0368182	0.0490909	0.699545	0	0.415385	0	1.35	0	1.39263	1.19368	0.369474	0	0	0	0.21	0	0	0	0.03	0.01	0	0	0.22	0
2006-04-01	0.53	0.07	0.05	0.03	0.11	4.94667	0.117778	0.0588889	0.0588889	0.05	0.02	0	0	0.02	0.03	0	0.03	0.0519608	0.0623529	0.654706	0.0207843	0.353333	0	0.989333	0.0353333	1.14368	1.19947	0.334737	0	0.02	0	0.24	0	0	0.05	0.03	0	0	0	0.28	0
2006-05-01	0.59	0.04	0.07	0.03	0.15	5.487	0.118	0	0	0.11	0.03	0.02	0	0.02	0.05	0	0.04	0.075641	0.0453846	0.877436	0.0453846	0.487391	0	1.28261	0.0256522	1.18	0.955238	0.280952	0.0280952	0.03	0	0.26	0	0	0.01	0	0	0	0	0.3	0
2006-06-01	0.65	0.05	0.05	0.04	0.1	5.61364	0.118182	0.0590909	0.0590909	0.09	0.05	0.01	0	0.03	0.08	0	0.02	0.0590909	0.0393939	1.20151	0.0393939	0.585	0	1.7225	0	1.4413	1.32826	0.282609	0	0.03	0.01	0.09	0	0	0.01	0	0.01	0	0	0.3	0
2006-07-01	0.65	0.06	0.08	0.03	0.11	5.90909	0.118182	0	0.0590909	0.06	0.04	0	0	0.04	0.02	0	0.05	0.0464286	0.0580357	0.754464	0.0116071	0.267647	0	1.03235	0	1.24348	1.18696	0.367391	0.0282609	0.03	0	0.11	0.01	0	0.01	0.08	0.01	0	0	0.23	0
2006-08-01	0.66	0.04	0.05	0.02	0.11	5.7	0.18	0	0	0.01	0.02	0	0	0.01	0.07	0	0.03	0.0561702	0.0421277	0.814468	0.0140426	0.306429	0	1.10786	0.0235714	1.20522	1.32	0.430435	0.0286957	0.01	0	0.11	0.01	0	0.03	0.03	0.01	0	0	0.38	0
2006-09-01	0.55	0.08	0.06	0.02	0.1	5.37778	0.0611111	0.0611111	0	0.12	0.02	0	0	0.02	0.08	0	0.03	0.0536585	0.0804878	0.72439	0.0536585	0.366667	0.0229167	1.42083	0.0229167	1.18684	1.18684	0.405263	0	0.03	0	0.17	0	0	0.02	0.03	0	0	0	0.29	0
2006-10-01	0.65	0.04	0.11	0.01	0.15	5.14091	0.118182	0.0590909	0.0590909	0.05	0.03	0	0	0.03	0.03	0	0.05	0.0677083	0.0270833	0.704167	0.0270833	0.336207	0	1.34483	0.0448276	1.07391	1.3	0.367391	0	0.03	0	0.12	0	0.01	0.02	0.02	0	0	0	0.2	0
2006-11-01	0.64	0.03	0.04	0.01	0.1	5.568	0.064	0.064	0.064	0.1	0.01	0.02	0	0.02	0.06	0.01	0.07	0.0820513	0.065641	0.886154	0.0820513	0.584348	0.0278261	1.3913	0.0278261	1.30909	1.33818	0.290909	0	0.01	0	0.15	0	0	0	0.03	0	0	0	0.23	0
2006-12-01	0.51	0.07	0.09	0.04	0.12	5.80125	0.1275	0.06375	0.06375	0.04	0.06	0.01	0	0.02	0.05	0	0.03	0.0485714	0.0607143	0.619286	0.0242857	0.3264	0	0.9384	0.0612	1.16167	1.04833	0.255	0.0283333	0.01	0	0.15	0	0	0.05	0.02	0.01	0	0	0.21	0
2007-01-01	0.62	0.05	0.05	0.02	0.13	5.146	0.062	0.062	0.062	0.07	0.01	0.01	0	0.04	0.04	0	0.02	0.0563636	0.0704545	0.817273	0.0140909	0.429231	0.0238461	1.19231	0.166923	1.35273	1.21182	0.366364	0	0.01	0	0.15	0	0	0.01	0.02	0	0	0	0.17	0
2007-02-01	0.46	0.08	0.09	0.03	0.18	5.19143	0.0657143	0.0657143	0	0.04	0.03	0	0	0.01	0.03	0	0.05	0.032093	0.0641861	0.609767	0.0106977	0.353846	0.0176923	0.92	0.106154	1.17875	1.15	0.345	0	0.01	0.01	0.13	0	0.01	0.03	0.06	0	0	0	0.24	0
2007-03-01	0.56	0.1	0.09	0.04	0.12	5.16444	0.124444	0.0622222	0.0622222	0.03	0.01	0	0	0.04	0.07	0	0.04	0.035	0.0466667	0.641667	0	0.36	0	1.1	0.16	1.316	1.176	0.308	0.028	0.01	0	0.15	0	0	0.02	0.02	0.01	0	0	0.19	0
2007-04-01	0.52	0.05	0.08	0.03	0.11	4.56444	0.0577778	0.0577778	0.0577778	0.09	0.03	0.01	0	0.01	0.07	0	0.04	0.0226087	0.0113044	0.542609	0.0226087	0.327407	0	0.847407	0.154074	1.50222	1.06889	0.375556	0	0.03	0.01	0.15	0.01	0	0.01	0.04	0	0	0	0.27	0
2007-05-01	0.63	0.07	0.08	0.04	0.12	5.796	0.126	0.063	0.063	0.07	0.03	0.01	0	0.01	0.11	0	0.03	0.0504	0.0504	0.756	0.0126	0.315	0	1.071	0.189	1.40318	1.14546	0.315	0	0.01	0	0.14	0	0	0.01	0.02	0	0	0	0.26	0
2007-06-01	0.62	0.07	0.06	0.04	0.07	5.518	0.124	0.062	0	0.06	0.02	0.02	0	0.02	0.06	0	0.06	0.0635897	0.0476923	0.874359	0	0.335833	0	1.34333	0.206667	1.21182	1.15546	0.281818	0	0.01	0	0.16	0.01	0.01	0.03	0.03	0.01	0	0	0.26	0
2007-07-01	0.64	0.07	0.05	0.02	0.08	6.4	0.064	0.064	0.064	0.08	0.04	0.02	0	0.01	0.05	0	0.06	0.0355556	0.0474074	0.592593	0.0237037	0.34	0	0.88	0.2	1.39636	1.30909	0.261818	0	0.02	0	0.14	0	0	0.02	0.02	0	0	0	0.26	0
2007-08-01	0.51	0.04	0.08	0.04	0.09	3.6975	0.1275	0.06375	0.06375	0.06	0.01	0.01	0	0.04	0.02	0	0.02	0.0312245	0.0312245	0.603673	0	0.281379	0.0175862	0.914483	0.228621	1.33167	1.16167	0.34	0	0.02	0	0.19	0	0.01	0.02	0.03	0	0	0	0.24	0
2007-09-01	0.57	0.08	0.05	0.02	0.07	3.8	0.126667	0.0633333	0.0633333	0.04	0.04	0	0	0.01	0.08	0	0.02	0.0475	0.059375	0.64125	0.02375	0.373448	0	1.02207	0.176897	1.2825	1.3395	0.3135	0.0285	0.03	0	0.2	0	0	0.01	0.05	0.01	0	0	0.21	0
2007-10-01	0.65	0.08	0.09	0.03	0.07	3.84091	0.118182	0.0590909	0.0590909	0.09	0.02	0.01	0	0.03	0.06	0	0.03	0.0354546	0.0590909	0.756364	0.0118182	0.374242	0	1.10303	0.19697	1.32826	1.07391	0.31087	0	0.02	0	0.14	0	0	0	0.03	0	0	0	0.25	0
2007-11-01	0.66	0.07	0.06	0.02	0.11	3.78	0.06	0.06	0.06	0.05	0.02	0.01	0	0.02	0.05	0	0.04	0.0388235	0.0517647	0.776471	0.0129412	0.33	0	1.034	0.22	1.17652	1.14783	0.344348	0	0.01	0	0.15	0	0	0.02	0.05	0.01	0	0	0.27	0
2007-12-01	0.53	0.07	0.04	0.01	0.11	4.06333	0.0588889	0.0588889	0.0588889	0.06	0.03	0	0	0.02	0.07	0	0.04	0.0407692	0.0509615	0.540192	0.0101923	0.273548	0	0.803548	0.170968	1.14368	0.920526	0.223158	0	0.01	0.01	0.11	0	0	0.03	0.05	0	0	0	0.18	0
2008-01-01	0.62	0.07	0.06	0.01	0.08	4.526	0.062	0.062	0.062	0.05	0.02	0	0	0.02	0.06	0	0.03	0.052766	0.0923404	0.857447	0.0131915	0.376429	0	1.04071	0.177143	1.38091	0.986364	0.366364	0	0	0.02	0.13	0	0	0.01	0.03	0	0	0	0.25	0
2008-02-01	0.65	0.08	0.07	0.03	0.11	4.25455	0.118182	0	0.0590909	0.04	0.02	0.03	0	0.02	0.07	0	0.07	0.0453488	0.0302326	0.997674	0.0151163	0.425	0	1.35	0.2	1.35652	1.1587	0.31087	0	0.03	0.01	0.15	0	0.01	0.01	0.02	0.01	0	0	0.27	0
2008-03-01	0.65	0.07	0.09	0.02	0.07	5.135	0.13	0.065	0.065	0.06	0.02	0.01	0	0.02	0.05	0	0.05	0.0367924	0.0613208	0.833962	0.0122641	0.385937	0.0203125	0.914062	0.182812	1.27174	1.07391	0.282609	0	0.02	0.02	0.16	0	0	0.03	0.02	0	0	0	0.23	0
2008-04-01	0.71	0.08	0.08	0.04	0.1	4.67417	0.0591667	0.0591667	0	0.06	0.03	0.01	0	0.02	0.04	0	0.05	0.0308696	0.0771739	1.08044	0.0154348	0.420741	0	1.26222	0.315556	1.3348	1.136	0.3692	0	0.01	0.02	0.16	0	0	0.02	0.03	0	0	0	0.29	0
2008-05-01	0.62	0.08	0.08	0.02	0.08	5.456	0.124	0.062	0.062	0.07	0.02	0	0	0.02	0.04	0	0.07	0.0584906	0.0467924	0.760377	0.0233962	0.329375	0.019375	0.81375	0.19375	1.35273	1.07091	0.31	0	0.02	0.04	0.16	0	0	0.01	0.04	0	0	0	0.24	0
2008-06-01	0.57	0.09	0.07	0.02	0.08	5.32	0.0633333	0.0633333	0.0633333	0.06	0.04	0	0	0.04	0.06	0	0.06	0.0322641	0.0645283	0.763585	0.0215094	0.285	0	0.890625	0.160312	1.254	1.14	0.2565	0	0.01	0.02	0.15	0	0	0	0.06	0	0	0	0.28	0
2008-07-01	0.66	0.1	0.04	0.01	0.1	5.1	0.06	0.06	0	0.04	0.01	0.01	0	0.03	0.06	0.01	0.03	0.0388235	0.0388235	0.905882	0.0258824	0.396	0.022	1.056	0.264	1.43478	1.09044	0.286957	0	0.02	0.03	0.17	0	0.01	0.03	0.03	0	0	0	0.24	0
2008-08-01	0.58	0.08	0.06	0.02	0.11	5.41333	0.0644444	0	0	0.06	0.03	0.01	0	0.02	0.06	0	0.04	0.0454902	0.0568628	0.761961	0.0113725	0.243226	0	0.785807	0.187097	1.305	1.044	0.29	0	0.02	0.02	0.09	0	0	0.01	0.02	0	0	0	0.28	0
2008-09-01	0.6	0.09	0.08	0.03	0.09	4.62	0.12	0.06	0.06	0.06	0.03	0.01	0	0.01	0.05	0	0.04	0.0638298	0.0510638	0.868085	0.012766	0.342857	0.0214286	0.878571	0.214286	1.37143	1.11429	0.342857	0	0	0.03	0.14	0	0	0.01	0.02	0	0	0	0.29	0
2008-10-01	0.54	0.09	0.04	0.02	0.07	4.92	0.12	0.06	0.06	0.04	0.01	0.01	0	0.05	0.07	0	0.03	0.0324	0.0432	0.7128	0.0216	0.324	0	0.81	0.162	1.36421	1.13684	0.284211	0	0.01	0.01	0.14	0	0	0.02	0.04	0.01	0	0	0.22	0
2008-11-01	0.65	0.08	0.08	0.01	0.11	4.31364	0.0590909	0.0590909	0	0.05	0.04	0	0	0.02	0.07	0	0.04	0.05	0.075	0.9125	0.0125	0.335484	0	0.859677	0.167742	1.32826	0.98913	0.254348	0	0.03	0.01	0.14	0	0.01	0.01	0.05	0	0	0	0.25	0
2008-12-01	0.58	0.09	0.07	0.03	0.09	4.89778	0.128889	0.0644444	0.0644444	0.05	0.04	0.01	0	0.04	0.02	0	0.04	0.0552381	0.027619	1.00809	0	0.3944	0	0.8584	0.232	1.392	0.899	0.29	0	0.03	0.01	0.14	0	0	0.01	0.03	0	0	0	0.2	0
2009-01-01	0.61	0.09	0.04	0.01	0.07	4.331	0.061	0.061	0.061	0.06	0.04	0.01	0	0.02	0.07	0	0.05	0.0265217	0.0530435	0.915	0.0397826	0.338889	0	1.01667	0.135556	1.33619	1.01667	0.261429	0	0.02	0.02	0.14	0	0	0.01	0.03	0	0	0	0.23	0
2009-02-01	0.67	0.08	0.04	0.04	0.07	4.38546	0.121818	0.0609091	0.0609091	0.03	0.02	0	0	0.03	0.06	0	0.03	0.0446667	0.0446667	1.206	0.0297778	0.421852	0	0.992593	0.248148	1.45652	1.0487	0.233043	0	0.04	0.02	0.14	0	0	0.01	0.04	0	0	0	0.24	0
2009-03-01	0.54	0.06	0.07	0.04	0.15	4.32	0.12	0	0	0.05	0.03	0.02	0	0.01	0.05	0	0.05	0.0469565	0.0586956	0.903913	0.0234783	0.327857	0	0.829286	0.115714	1.53474	1.08	0.284211	0	0.01	0.01	0.14	0	0	0.01	0.06	0	0	0	0.28	0
2009-04-01	0.72	0.08	0.07	0.03	0.1	4.62	0.12	0	0.06	0.08	0.02	0.02	0	0.03	0.05	0	0.03	0.0276923	0.0692308	1.05231	0.0138461	0.464516	0	0.952258	0.185806	1.4688	1.0944	0.2592	0	0.02	0.01	0.09	0	0	0.02	0.04	0	0	0	0.23	0
2009-05-01	0.58	0.08	0.07	0.02	0.09	5.22	0.128889	0.0644444	0.0644444	0.03	0.03	0	0	0.01	0.06	0	0.05	0.0483333	0.0483333	0.821667	0.0241667	0.34	0.06	0.8	0.2	1.421	1.073	0.29	0	0.02	0.02	0.15	0	0	0.01	0.02	0.02	0	0	0.19	0
2009-06-01	0.63	0.06	0.08	0.02	0.11	4.788	0.126	0.063	0.063	0.06	0.03	0.01	0	0.02	0.05	0.01	0.04	0.0617647	0.0494118	0.889412	0.0123529	0.345484	0.0203226	0.792581	0.203226	1.54636	1.05954	0.286364	0	0.02	0.01	0.11	0	0.01	0.01	0.03	0.01	0	0	0.22	0
2009-07-01	0.59	0.08	0.05	0.02	0.11	4.661	0.059	0.059	0.059	0.05	0.03	0.02	0	0.02	0.07	0	0.04	0.0210714	0.0421429	0.705893	0.0105357	0.286061	0.0178788	0.786667	0.14303	1.43286	1.09571	0.280952	0	0.03	0.01	0.12	0	0	0.01	0.05	0.01	0	0	0.28	0
2009-08-01	0.63	0.09	0.06	0.02	0.09	4.977	0.126	0	0	0.06	0.05	0.01	0	0.03	0.05	0	0.03	0.035	0.0466667	0.735	0.07	0.374063	0.0196875	0.826875	0.1575	1.48909	1.08818	0.286364	0	0.02	0.02	0.13	0	0	0.01	0.01	0	0	0	0.23	0
2009-09-01	0.62	0.09	0.05	0.01	0.07	4.588	0.062	0.062	0.062	0.07	0.03	0.02	0	0.02	0.07	0.01	0.03	0.0372	0.0496	0.8432	0.0372	0.372	0.0206667	0.868	0.165333	1.47619	1.09238	0.324762	0	0.01	0.02	0.11	0	0	0.02	0.02	0.02	0	0	0.25	0
2009-10-01	0.65	0.09	0.06	0.02	0.11	4.43182	0.0590909	0.0590909	0.0590909	0.07	0.03	0.01	0	0.03	0.07	0	0.05	0.0541667	0.040625	0.907292	0.0677083	0.425862	0.0224138	0.918966	0.246552	1.41304	1.07391	0.226087	0	0	0.01	0.19	0	0	0.01	0.07	0	0	0	0.24	0
2009-11-01	0.66	0.06	0.05	0.03	0.08	4.38	0.12	0.06	0	0.07	0.03	0.01	0	0.04	0.07	0	0.04	0.0373585	0.0622642	0.921509	0.0622642	0.383226	0.0212903	0.830323	0.191613	1.37739	1.09044	0.20087	0	0.02	0.02	0.13	0	0	0.02	0.03	0.01	0.01	0	0.26	0
2009-12-01	0.54	0.09	0.06	0.01	0.09	4.2	0.12	0	0.06	0.05	0.02	0.02	0	0.03	0.04	0	0.05	0.0459574	0.0459574	0.71234	0.0574468	0.231429	0.0192857	0.752143	0.135	1.53474	0.966316	0.25579	0	0.01	0.01	0.12	0	0	0.01	0.02	0	0	0	0.22	0
2010-01-01	0.65	0.09	0.08	0.02	0.09	4.615	0.13	0.065	0.065	0.05	0.04	0.01	0	0.04	0.06	0	0.06	0.039	0.052	0.884	0.091	0.325	0.065	0.845	0.151667	1.41304	0.98913	0.282609	0	0.02	0.01	0.12	0	0	0.02	0.03	0.01	0	0	0.19	0
2010-02-01	0.63	0.05	0.05	0.03	0.11	4.284	0.063	0.063	0.063	0.07	0.03	0.01	0	0.02	0.03	0	0.05	0.0504	0.0504	0.945	0.1008	0.357	0.021	0.714	0.189	1.63227	1.08818	0.257727	0	0.02	0.01	0.15	0	0.01	0	0.04	0.01	0.01	0	0.23	0
2010-03-01	0.71	0.07	0.07	0.03	0.12	3.66833	0.118333	0.0591667	0.0591667	0.06	0.03	0	0	0.03	0.06	0	0.04	0.0295833	0.0591667	1.02062	0.133125	0.44069	0.0489655	1.07724	0.220345	1.5052	1.0508	0.2556	0	0.01	0.02	0.1	0	0	0	0.05	0	0	0	0.24	0
2010-04-01	0.62	0.09	0.08	0.03	0.08	4.216	0.062	0.062	0.062	0.05	0.01	0.01	0	0.02	0.06	0	0.05	0.0372	0.062	0.8556	0.0868	0.413333	0.0206667	0.826667	0.186	1.52182	1.07091	0.281818	0	0.02	0.02	0.13	0	0	0.01	0.03	0	0	0	0.23	0
2010-05-01	0.65	0.09	0.04	0.02	0.1	3.95909	0.0590909	0.0590909	0.0590909	0.07	0.04	0.01	0	0.03	0.06	0	0.05	0.0481482	0.0361111	0.782407	0.0601852	0.385937	0.0203125	0.853125	0.142187	1.35652	1.13043	0.282609	0	0.02	0.01	0.12	0	0	0.02	0.03	0	0	0	0.27	0
2010-06-01	0.64	0.08	0.05	0.03	0.08	4.608	0.128	0.064	0.064	0.06	0.03	0.01	0	0.05	0.07	0	0.04	0.0349091	0.0581818	0.744727	0.0930909	0.368485	0.0581818	0.814545	0.135758	1.51273	1.04727	0.32	0	0.03	0.01	0.11	0	0	0.01	0.03	0.01	0	0	0.23	0
2010-07-01	0.75	0.09	0.07	0.02	0.11	4.625	0.0625	0.0625	0.0625	0.05	0.03	0.01	0	0.04	0.05	0	0.04	0.0625	0.078125	1.125	0.125	0.491379	0.0775862	1.24138	0.232759	1.55769	1.21154	0.317308	0	0.01	0.02	0.11	0	0	0.02	0.02	0.01	0	0	0.24	0
2010-08-01	0.64	0.07	0.06	0.03	0.07	4.416	0.128	0.064	0.064	0.05	0.03	0.01	0	0.03	0.06	0	0.03	0.0457143	0.0457143	0.788571	0.08	0.310303	0.0581818	0.775758	0.174546	1.62909	1.13454	0.261818	0	0.01	0.01	0.14	0	0	0.01	0.04	0.01	0	0	0.23	0
2010-09-01	0.68	0.07	0.07	0.04	0.1	4.01818	0.0618182	0.0618182	0.0618182	0.05	0.02	0.01	0	0.04	0.07	0	0.03	0.0377778	0.0503704	0.906667	0.113333	0.2975	0.0425	0.82875	0.2125	1.58667	1.02	0.283333	0	0.01	0.01	0.13	0	0	0.02	0.04	0.02	0	0	0.24	0
2010-10-01	0.7	0.08	0.05	0.02	0.07	4.2	0.0636364	0.0636364	0.0636364	0.05	0.04	0.01	0	0.03	0.06	0	0.03	0.0381818	0.0636364	0.865455	0.101818	0.360606	0.0424242	0.827273	0.169697	1.60417	1.1375	0.291667	0	0.02	0.01	0.13	0	0	0.01	0.04	0.03	0	0	0.27	0
2010-11-01	0.73	0.08	0.06	0.02	0.09	3.65	0.121667	0.0608333	0.0608333	0.06	0.03	0.01	0	0.02	0.07	0	0.04	0.0521429	0.0651786	0.951607	0.104286	0.398182	0.0442424	0.995455	0.17697	1.606	1.1972	0.292	0	0.01	0.01	0.14	0	0	0.01	0.04	0.02	0	0	0.26	0
2010-12-01	0.59	0.07	0.06	0.01	0.07	3.481	0.118	0.059	0.059	0.04	0.02	0.01	0	0.03	0.05	0	0.04	0.0251064	0.062766	0.790851	0.112979	0.316071	0.0421429	0.842857	0.1475	1.37667	0.955238	0.196667	0	0.02	0.02	0.12	0	0	0.01	0.02	0.01	0	0	0.2	0
2011-01-01	0.66	0.07	0.05	0.02	0.07	3.6	0.06	0.06	0.06	0.06	0.04	0.01	0	0.03	0.06	0	0.05	0.0373585	0.074717	0.83434	0.074717	0.350625	0.020625	0.845625	0.165	1.52087	1.11913	0.229565	0	0.01	0.01	0.14	0	0	0.01	0.04	0.02	0	0	0.19	0
2011-02-01	0.7	0.05	0.05	0.03	0.1	3.69091	0.0636364	0.0636364	0.0636364	0.06	0.03	0.01	0	0.01	0.06	0	0.03	0.0396226	0.0396226	0.937736	0.0660377	0.39375	0.04375	0.875	0.196875	1.6625	1.225	0.291667	0	0.01	0.01	0.11	0	0.01	0.01	0.04	0.06	0.01	0	0.25	0
2011-03-01	0.7	0.09	0.07	0.02	0.08	3.62727	0.127273	0	0.0636364	0.07	0.03	0.01	0	0.04	0.06	0	0.04	0.0403846	0.0538462	1.07692	0.121154	0.383871	0.0451613	0.925807	0.180645	1.63333	1.16667	0.233333	0	0.01	0.01	0.12	0	0	0.01	0.03	0.05	0	0	0.22	0
2011-04-01	0.73	0.08	0.05	0.03	0.09	3.65	0.121667	0.0608333	0.0608333	0.04	0.02	0.01	0	0.02	0.04	0	0.05	0.0391071	0.0521429	0.951607	0.09125	0.331818	0.0221212	0.973333	0.154849	1.54423	1.06692	0.252692	0	0.01	0.01	0.14	0	0.01	0.01	0.03	0.05	0	0	0.22	0
2011-05-01	0.68	0.08	0.05	0.02	0.09	3.46182	0.0618182	0.0618182	0.0618182	0.07	0.03	0.01	0	0.02	0.07	0	0.06	0.0468966	0.0586207	0.855862	0.0937931	0.310857	0.0388571	0.952	0.136	1.50167	1.16167	0.255	0	0.02	0.02	0.13	0	0	0.01	0.03	0.07	0	0	0.23	0
2011-06-01	0.63	0.1	0.06	0.03	0.08	3.717	0.126	0.063	0.063	0.06	0.03	0.01	0	0.03	0.06	0	0.04	0.0343636	0.0572727	0.744545	0.0916364	0.324545	0.0190909	0.878182	0.171818	1.51773	1.17409	0.257727	0	0.01	0.01	0.13	0	0	0.01	0.03	0.08	0	0	0.25	0
2011-07-01	0.63	0.1	0.04	0.01	0.07	3.591	0.063	0.063	0.063	0.06	0.03	0.01	0	0.04	0.07	0	0.03	0.0484615	0.0484615	0.872308	0.0969231	0.345484	0.0406452	0.894193	0.182903	1.63227	1.05954	0.257727	0	0.01	0.01	0.11	0	0	0.01	0.05	0.06	0	0	0.25	0
2011-08-01	0.71	0.08	0.06	0.02	0.08	3.29182	0.0645455	0.0645455	0	0.06	0.04	0.01	0	0.02	0.05	0	0.03	0.0380357	0.0633929	0.874821	0.114107	0.344242	0.0430303	0.946667	0.150606	1.6188	1.1076	0.2272	0	0.01	0	0.12	0	0	0.01	0.04	0.08	0	0	0.25	0
2011-09-01	0.69	0.08	0.06	0.02	0.08	3.19909	0.0627273	0.0627273	0.0627273	0.07	0.04	0.01	0	0.04	0.05	0	0.04	0.043125	0.0575	0.9775	0.14375	0.394286	0.0492857	1.10893	0.197143	1.61	1.0925	0.25875	0	0	0.01	0.12	0	0	0.01	0.03	0.09	0	0	0.23	0
2011-10-01	0.68	0.08	0.07	0.02	0.09	2.90545	0.123636	0.0618182	0.0618182	0.04	0.04	0.02	0	0.03	0.06	0	0.03	0.0653846	0.0523077	0.928461	0.117692	0.482581	0.043871	0.965161	0.153548	1.50167	1.105	0.198333	0	0.01	0	0.13	0	0	0.01	0.04	0.08	0	0	0.25	0
2011-11-01	0.7	0.09	0.08	0.01	0.09	2.99091	0.127273	0.0636364	0.0636364	0.05	0.03	0.01	0	0.04	0.07	0	0.05	0.05	0.075	0.8625	0.1125	0.370588	0.0205882	0.926471	0.164706	1.652	1.12	0.196	0	0.02	0.01	0.14	0	0	0	0.03	0.09	0.01	0	0.27	0
2011-12-01	0.56	0.07	0.05	0.02	0.09	2.61333	0.124444	0.0622222	0.0622222	0.05	0.03	0.01	0	0.04	0.05	0	0.05	0.0430769	0.0646154	0.646154	0.0861539	0.75871	0.0180645	0.740645	0.144516	1.456	1.036	0.224	0	0.01	0.02	0.14	0	0	0.01	0.03	0.08	0	0	0.22	0
2012-01-01	0.62	0.07	0.05	0.02	0.1	2.48	0.062	0.062	0.062	0.06	0.02	0.02	0	0.03	0.05	0	0.05	0.0435088	0.0435088	0.783158	0.108772	0.382941	0.0182353	0.838824	0.145882	1.68286	1.24	0.236191	0	0.01	0.02	0.11	0	0.01	0.01	0.04	0.08	0	0	0.26	0
2012-02-01	0.73	0.08	0.06	0.02	0.11	2.3725	0.0608333	0.0608333	0.0608333	0.05	0.04	0.01	0	0.03	0.07	0	0.05	0.0512281	0.0640351	0.870877	0.12807	0.450882	0.0214706	1.03059	0.193235	1.62846	1.095	0.224615	0	0.01	0.02	0.1	0	0	0.01	0.03	0.07	0.01	0	0.23	0
2012-03-01	0.69	0.08	0.06	0.01	0.1	2.44636	0.125454	0.0627273	0.0627273	0.07	0.03	0.02	0	0.04	0.05	0	0.04	0.0350847	0.0701695	0.865424	0.105254	0.414	0.0197143	0.847714	0.177429	1.725	1.15	0.2875	0	0.01	0.01	0.11	0	0	0.01	0.04	0.1	0	0	0.26	0
2012-04-01	0.72	0.07	0.07	0.02	0.09	2.4	0.12	0.06	0.06	0.06	0.02	0.02	0	0.03	0.07	0	0.05	0.0366102	0.061017	0.866441	0.0976271	0.411429	0.0411429	0.864	0.185143	1.7568	1.2096	0.2592	0	0.01	0.01	0.12	0	0	0.01	0.05	0.07	0	0	0.27	0
2012-05-01	0.73	0.07	0.06	0.02	0.11	2.43333	0.0608333	0.0608333	0.0608333	0.06	0.03	0.02	0	0.04	0.07	0	0.03	0.0371186	0.0494915	0.828983	0.111356	0.458857	0.0208571	0.959429	0.146	1.68461	1.15115	0.224615	0	0.01	0.01	0.14	0	0	0.01	0.04	0.11	0	0	0.28	0
2012-06-01	0.72	0.07	0.06	0.02	0.1	2.34	0.12	0.06	0.06	0.06	0.04	0.02	0	0.03	0.06	0	0.04	0.0372414	0.062069	0.831724	0.124138	0.390857	0.0205714	0.843429	0.144	1.6416	1.2096	0.2304	0	0.01	0.01	0.1	0	0	0.02	0.03	0.08	0	0	0.27	0
2012-07-01	0.74	0.07	0.05	0.03	0.08	2.46667	0.123333	0.0616667	0.0616667	0.08	0.04	0.02	0	0.02	0.06	0	0.05	0.0418868	0.0698113	1.04717	0.153585	0.439375	0.04625	1.0175	0.23125	1.67923	1.05308	0.227692	0	0.01	0.02	0.11	0	0	0.02	0.05	0.1	0	0	0.25	0
2012-08-01	0.67	0.07	0.04	0.02	0.12	2.37546	0.121818	0.0609091	0.0609091	0.07	0.04	0.02	0	0.04	0.07	0	0.03	0.0335	0.0558333	0.848667	0.1005	0.335	0.0186111	0.874722	0.148889	1.7187	1.22348	0.262174	0	0.01	0.01	0.11	0	0	0.02	0.05	0.11	0	0	0.25	0
2012-09-01	0.67	0.08	0.06	0.02	0.11	2.31454	0.121818	0.0609091	0.0609091	0.06	0.04	0.02	0	0.03	0.07	0	0.04	0.0470175	0.0587719	0.799298	0.117544	0.394118	0.0197059	0.886765	0.177353	1.77696	1.22348	0.233043	0	0.01	0.02	0.1	0	0.01	0.01	0.02	0.09	0	0	0.28	0
2012-10-01	0.69	0.08	0.04	0.02	0.1	2.19545	0.125454	0.0627273	0.0627273	0.06	0.03	0.02	0	0.04	0.06	0	0.05	0.0511111	0.0638889	0.843333	0.127778	0.43125	0.0215625	0.970313	0.194062	1.75375	1.35125	0.23	0	0.01	0.01	0.12	0	0	0.02	0.04	0.1	0	0	0.24	0
2012-11-01	0.72	0.09	0.07	0.02	0.09	2.04	0.12	0.06	0.06	0.06	0.02	0	0	0.04	0.05	0	0.05	0.0372414	0.062069	0.806897	0.111724	0.432	0.0205714	0.884571	0.144	1.728	1.1232	0.2016	0	0.01	0	0.12	0	0	0	0.03	0.1	0	0	0.24	0
2012-12-01	0.61	0.07	0.05	0.01	0.08	2.196	0.061	0.061	0.061	0.05	0.03	0.01	0	0.03	0.05	0	0.04	0.0435714	0.0653571	0.697143	0.108929	0.332727	0.0739394	0.757879	0.129394	1.65571	1.01667	0.174286	0	0.01	0.01	0.1	0	0	0.02	0.04	0.09	0	0	0.24	0
2013-01-01	0.72	0.08	0.05	0.02	0.1	2.22	0.06	0.06	0.06	0.05	0.03	0.01	0	0.04	0.06	0	0.04	0.048	0.06	0.816	0.108	0.411429	0.0411429	0.843429	0.164571	1.6992	1.152	0.1728	0	0.01	0.02	0.1	0	0	0.01	0.03	0.09	0	0	0.27	0
2013-02-01	0.69	0.06	0.06	0.02	0.1	2.19545	0.125454	0.0627273	0.0627273	0.05	0.04	0.01	0	0.04	0.05	0	0.04	0.046	0.0575	0.8165	0.115	0.421667	0.0191667	0.8625	0.1725	1.75375	1.23625	0.20125	0	0.01	0.01	0.12	0	0	0.01	0.04	0.12	0	0	0.26	0
2013-03-01	0.67	0.08	0.05	0.01	0.09	2.25364	0.121818	0.0609091	0.0609091	0.05	0.04	0.01	0	0.04	0.07	0	0.04	0.0487273	0.0609091	0.864909	0.109636	0.406061	0.020303	0.832424	0.182727	1.7187	1.22348	0.233043	0	0.01	0.01	0.11	0	0	0.01	0.04	0.12	0.01	0	0.24	0
2013-04-01	0.69	0.08	0.04	0.02	0.1	2.19545	0.125454	0.0627273	0.0627273	0.06	0.04	0.01	0	0.03	0.06	0	0.03	0.0398077	0.0663462	0.995192	0.119423	0.422903	0.0222581	0.957097	0.200323	1.7825	1.23625	0.20125	0	0.01	0.01	0.11	0	0	0.01	0.03	0.11	0	0	0.27	0
2013-05-01	0.74	0.08	0.06	0.02	0.09	2.22	0.0616667	0.0616667	0	0.05	0.04	0.02	0	0.03	0.08	0	0.04	0.0649123	0.0649123	0.947719	0.116842	0.413529	0.0217647	0.935882	0.174118	1.79308	1.25231	0.199231	0	0.01	0.01	0.13	0	0	0.01	0.04	0.13	0	0	0.24	0
2013-06-01	0.7	0.06	0.05	0.02	0.09	2.35454	0.127273	0.0636364	0.0636364	0.05	0.03	0.01	0	0.04	0.07	0	0.04	0.0362069	0.0603448	0.832759	0.108621	0.38	0.02	0.9	0.18	1.624	1.204	0.196	0	0.01	0.01	0.12	0	0	0.02	0.04	0.1	0	0	0.27	0
2013-07-01	0.72	0.06	0.05	0.02	0.09	2.22	0.12	0.06	0.06	0.06	0.04	0.01	0	0.03	0.06	0	0.04	0.0496552	0.0744828	0.868966	0.136552	0.390857	0.0205714	0.905143	0.205714	1.7856	1.296	0.1728	0	0.01	0.02	0.11	0	0	0.01	0.03	0.12	0	0	0.27	0
2013-08-01	0.68	0.05	0.05	0.02	0.08	2.22546	0.123636	0.0618182	0.0618182	0.05	0.03	0.01	0	0.04	0.06	0	0.03	0.0345763	0.0576271	0.945085	0.0922034	0.349714	0.0194286	0.854857	0.174857	1.72833	1.13333	0.198333	0	0.01	0.01	0.1	0	0	0.01	0.04	0.13	0	0	0.31	0
2013-09-01	0.72	0.08	0.06	0.02	0.08	1.98	0.12	0.06	0.06	0.07	0.04	0.02	0	0.03	0.07	0	0.04	0.0392727	0.0654546	0.916364	0.0916364	0.458182	0.0436364	0.872727	0.196364	1.6704	1.296	0.2016	0	0.01	0.01	0.12	0	0	0.01	0.05	0.16	0	0.01	0.26	0
2013-10-01	0.72	0.06	0.04	0.02	0.09	2.04	0.12	0.06	0.06	0.06	0.03	0.01	0	0.02	0.06	0	0.05	0.0496552	0.0744828	0.931034	0.0993103	0.411429	0.0205714	0.925714	0.185143	1.8144	1.296	0.2016	0	0.01	0.01	0.13	0	0	0.01	0.04	0.2	0	0	0.27	0
2013-11-01	0.74	0.07	0.06	0.02	0.1	1.91167	0.123333	0.0616667	0.0616667	0.05	0.04	0.01	0	0.03	0.07	0	0.04	0.0627119	0.0752542	0.802712	0.0877966	0.380571	0.0211429	0.866857	0.169143	1.70769	1.30923	0.199231	0	0.01	0.01	0.13	0	0	0.01	0.04	0.18	0.01	0	0.28	0
2013-12-01	0.68	0.06	0.05	0.02	0.1	1.73091	0.123636	0.0618182	0.0618182	0.05	0.03	0	0	0.03	0.07	0	0.05	0.0392308	0.0784615	0.836923	0.0915385	0.372903	0.0219355	0.833548	0.197419	1.53	1.21833	0.17	0	0.01	0.01	0.1	0	0	0.01	0.04	0.15	0	0	0.24	0
2014-01-01	0.72	0.06	0.06	0.03	0.07	1.68	0.12	0.06	0.06	0.06	0.03	0.01	0	0.04	0.07	0	0.04	0.048	0.072	0.876	0.072	0.38	0.02	0.8	0.16	1.8432	1.4112	0.1728	0	0.01	0.02	0.11	0	0	0.01	0.05	0.3	0	0	0.26	0
2014-02-01	0.73	0.08	0.05	0.02	0.1	1.76417	0.121667	0.0608333	0.0608333	0.07	0.04	0.02	0	0.05	0.06	0	0.04	0.0503448	0.062931	0.931379	0.0881034	0.375429	0.0208571	0.876	0.208571	1.7228	1.46	0.2336	0	0.01	0.01	0.12	0	0	0.02	0.03	0.3	0	0.01	0.28	0
2014-03-01	0.7	0.07	0.06	0.02	0.08	1.84546	0.127273	0.0636364	0.0636364	0.06	0.04	0.01	0	0.03	0.07	0	0.03	0.0355932	0.059322	0.830508	0.10678	0.38	0.02	0.84	0.2	1.708	1.316	0.196	0	0.01	0.01	0.14	0	0	0.01	0.03	0.34	0	0.01	0.28	0
2014-04-01	0.79	0.09	0.05	0.02	0.07	1.70154	0.121539	0.0607692	0.0607692	0.05	0.03	0.01	0	0.02	0.06	0	0.05	0.0535593	0.0669491	0.977458	0.080339	0.406286	0.0225714	0.970571	0.225714	1.91857	1.35429	0.1975	0	0.01	0.01	0.15	0	0	0.01	0.05	0.27	0	0	0.28	0
2014-05-01	0.73	0.08	0.06	0.02	0.07	1.76417	0.121667	0.0608333	0.0608333	0.05	0.04	0.01	0	0.04	0.07	0	0.04	0.0435821	0.0544776	0.784478	0.0762687	0.3285	0.01825	0.78475	0.1825	1.8396	1.46	0.2044	0	0.01	0.01	0.12	0	0	0.01	0.03	0.27	0	0	0.28	0
2014-06-01	0.74	0.1	0.05	0.02	0.08	1.72667	0.123333	0.0616667	0.0616667	0.05	0.04	0.01	0	0.04	0.07	0	0.04	0.0569231	0.0711539	1.03885	0.113846	0.429677	0.023871	1.05032	0.23871	1.76462	1.25231	0.199231	0	0.02	0.02	0.12	0	0	0.01	0.03	0.29	0	0.01	0.28	0
2014-07-01	0.7	0.07	0.05	0.02	0.09	1.71818	0.127273	0	0.0636364	0.06	0.05	0.01	0	0.04	0.08	0	0.03	0.04375	0.04375	0.74375	0.0765625	0.35	0.0184211	0.755263	0.165789	1.89583	1.37083	0.175	0	0.01	0.01	0.13	0	0	0.01	0.04	0.2	0	0	0.27	0
2014-08-01	0.74	0.08	0.05	0.01	0.07	1.665	0.123333	0	0.0616667	0.06	0.03	0.01	0	0.03	0.07	0	0.03	0.0382759	0.0510345	0.82931	0.102069	0.348235	0.0217647	0.957647	0.174118	1.82154	1.28077	0.199231	0	0.01	0.01	0.12	0	0	0.01	0.04	0.25	0.01	0	0.28	0
2014-09-01	0.79	0.09	0.05	0.02	0.07	1.51923	0.121539	0.0607692	0.0607692	0.06	0.05	0.01	0	0.03	0.07	0	0.04	0.0382258	0.0891935	0.904677	0.114677	0.405676	0.0213514	0.982162	0.234865	1.84333	1.19963	0.204815	0	0.01	0.01	0.12	0	0	0.01	0.03	0.25	0	0	0.28	0
2014-10-01	0.82	0.07	0.07	0.02	0.06	1.64	0.126154	0.0630769	0.0630769	0.07	0.04	0.01	0	0.04	0.08	0	0.05	0.0650794	0.0911111	1.01524	0.0780952	0.443243	0.0221622	0.997297	0.243784	1.845	1.31786	0.205	0	0.01	0.02	0.11	0	0.01	0.01	0.04	0.27	0	0.01	0.29	0
2014-11-01	0.77	0.07	0.06	0.01	0.09	1.54	0.0641667	0.0641667	0.0641667	0.07	0.04	0.01	0	0.03	0.07	0	0.05	0.0531034	0.092931	0.916034	0.092931	0.572	0.022	0.902	0.198	1.68259	1.19778	0.171111	0	0.01	0.01	0.12	0	0	0.01	0.04	0.25	0	0	0.28	0
2014-12-01	0.71	0.07	0.04	0.02	0.09	1.42	0.0591667	0	0.0591667	0.07	0.03	0.01	0	0.03	0.07	0	0.05	0.0633929	0.0633929	0.811429	0.08875	0.387273	0.0215151	0.903636	0.193636	1.704	1.0508	0.1704	0	0.01	0.01	0.12	0	0	0.01	0.04	0.22	0	0.01	0.26	0
2015-01-01	0.75	0.06	0.05	0.02	0.08	1.4375	0.0625	0.0625	0.0625	0.06	0.04	0.01	0	0.04	0.07	0	0.05	0.0604839	0.0725806	0.822581	0.0725806	0.385135	0.0202703	0.891892	0.202703	1.875	1.21154	0.201923	0	0.01	0.01	0.15	0	0	0.01	0.05	0.27	0	0.01	0.26	0
2015-02-01	0.78	0.08	0.05	0.01	0.09	1.38	0.12	0.06	0.06	0.06	0.03	0.01	0	0.03	0.05	0	0.03	0.06	0.072	0.816	0.096	0.38	0.02	0.94	0.2	1.96444	1.24222	0.202222	0	0.01	0.01	0.11	0	0	0.01	0.04	0.27	0	0.01	0.25	0
2015-03-01	0.78	0.06	0.06	0.01	0.07	1.38	0.12	0.06	0.06	0.07	0.05	0	0	0.03	0.07	0	0.05	0.0503226	0.0754839	0.905807	0.0754839	0.40054	0.0210811	1.01189	0.231892	1.82	1.24222	0.173333	0	0.01	0.01	0.13	0	0	0.01	0.05	0.24	0.01	0	0.25	0
2015-04-01	0.81	0.09	0.08	0.02	0.09	1.49538	0.124615	0.0623077	0.0623077	0.08	0.04	0.01	0	0.03	0.07	0	0.04	0.0675	0.081	1.08	0.081	0.45	0.0225	1.1025	0.225	1.99607	1.30179	0.2025	0	0	0.01	0.12	0	0	0.02	0.04	0.28	0.01	0	0.29	0
2015-05-01	0.82	0.08	0.04	0.02	0.07	1.51385	0.0630769	0.0630769	0.0630769	0.06	0.04	0.01	0	0.03	0.07	0	0.05	0.0565517	0.0706897	1.04621	0.0848276	0.445143	0	1.10114	0.234286	1.80966	1.15931	0.169655	0	0.01	0.01	0.12	0	0	0.02	0.04	0.27	0.01	0.01	0.28	0
2015-06-01	0.77	0.08	0.05	0.01	0.09	1.47583	0.0641667	0.0641667	0.0641667	0.06	0.04	0.01	0	0.03	0.08	0	0.05	0.0592308	0.0592308	0.947692	0.0829231	0.375128	0.0197436	0.947692	0.197436	1.88222	1.25482	0.171111	0	0.01	0.02	0.13	0	0	0.01	0.04	0.28	0	0.01	0.3	0
2015-07-01	0.77	0.08	0.06	0.02	0.08	1.47583	0.128333	0.0641667	0.0641667	0.07	0.04	0.01	0	0.03	0.06	0	0.05	0.0611111	0.0733333	0.916667	0.0855556	0.395405	0.0208108	1.01973	0.228919	1.91074	1.2263	0.19963	0	0.01	0.01	0.13	0	0	0.01	0.05	0.27	0	0.02	0.3	0
2015-08-01	0.77	0.06	0.05	0.02	0.09	1.54	0.128333	0.0641667	0.0641667	0.06	0.04	0.01	0	0.03	0.06	0	0.04	0.0583333	0.0583333	0.851667	0.0816667	0.3465	0.01925	0.90475	0.21175	1.88222	1.11222	0.171111	0	0	0.01	0.12	0	0	0.02	0.04	0.22	0	0.01	0.29	0
2015-09-01	0.79	0.08	0.05	0.02	0.08	1.39769	0.0607692	0.0607692	0.0607692	0.07	0.05	0.01	0	0.03	0.07	0	0.04	0.0478788	0.0598485	0.909697	0.0837879	0.384872	0.0202564	0.992564	0.202564	1.91857	1.35429	0.169286	0	0.01	0.02	0.12	0	0	0.01	0.04	0.28	0.03	0	0.33	0
2015-10-01	0.78	0.08	0.07	0.02	0.09	1.32	0.06	0.06	0.06	0.07	0.03	0.01	0	0.03	0.08	0	0.05	0.04875	0.0853125	0.962812	0.0853125	0.472105	0.0205263	0.985263	0.225789	2.02222	1.27111	0.202222	0	0.01	0.01	0.12	0	0	0.01	0.05	0.3	0.02	0.01	0.31	0
2015-11-01	0.77	0.08	0.05	0.01	0.09	1.41167	0.0641667	0.0641667	0.0641667	0.07	0.06	0.01	0	0.03	0.06	0	0.04	0.0796552	0.092931	1.08862	0.092931	0.484	0.022	1.034	0.242	1.91074	1.19778	0.19963	0	0.01	0.02	0.11	0	0	0.01	0.04	0.25	0.01	0	0.33	0
2015-12-01	0.75	0.07	0.05	0.02	0.1	1.3125	0.0625	0.0625	0.0625	0.08	0.03	0.01	0	0.04	0.06	0	0.04	0.047619	0.0595238	0.857143	0.0833333	0.405405	0	0.952703	0.202703	1.96154	1.18269	0.201923	0	0.01	0.02	0.11	0	0	0.01	0.04	0.23	0.01	0	0.29	0
2016-01-01	0.7	0.08	0.05	0.01	0.07	1.27273	0.0636364	0	0.0636364	0.06	0.04	0.01	0	0.04	0.06	0	0.04	0.05	0.0625	0.7875	0.0875	0.318182	0	0.912121	0.190909	1.596	0.952	0.14	0	0.01	0.01	0.11	0	0	0.02	0.02	0.2	0.01	0.01	0.28	0
2016-02-01	0.75	0.07	0.05	0.01	0.08	1.25	0.0625	0.0625	0	0.05	0.03	0.01	0	0.04	0.07	0	0.05	0.0381356	0.0762712	0.826271	0.0762712	0.407143	0.0214286	0.9	0.214286	1.78846	1.15385	0.144231	0	0.01	0.01	0.11	0	0	0.01	0.04	0.21	0.02	0.01	0.23	0
2016-03-01	0.75	0.07	0.06	0.02	0.09	1.25	0.0625	0	0.0625	0.07	0.05	0.01	0	0.03	0.08	0	0.04	0.0387931	0.0905172	0.892241	0.0905172	0.397059	0.0220588	0.904412	0.242647	1.70192	1.125	0.173077	0	0.01	0.02	0.12	0	0	0.01	0.03	0.22	0.02	0.01	0.28	0
2016-04-01	0.73	0.08	0.06	0.02	0.07	1.21667	0.121667	0.0608333	0.0608333	0.06	0.04	0.01	0	0.02	0.08	0	0.04	0.0365	0.073	0.888167	0.073	0.385278	0.0202778	0.9125	0.202778	1.8688	1.2264	0.146	0	0	0.01	0.12	0	0	0.01	0.03	0.27	0.03	0.01	0.3	0
2016-05-01	0.72	0.07	0.05	0.02	0.08	1.26	0.06	0.06	0.06	0.06	0.05	0.01	0	0.03	0.06	0	0.05	0.036	0.06	0.948	0.072	0.38	0.02	0.86	0.2	1.7856	1.1232	0.1728	0	0.01	0.01	0.13	0	0	0.01	0.03	0.3	0.04	0.01	0.3	0
2016-06-01	0.72	0.06	0.05	0.02	0.08	1.32	0.12	0.06	0.06	0.05	0.04	0	0	0.04	0.07	0	0.04	0.0372414	0.062069	0.931034	0.0868966	0.411429	0	0.946286	0.205714	1.9008	1.152	0.144	0	0.01	0.01	0.12	0	0	0.01	0.04	0.23	0.04	0.01	0.28	0
2016-07-01	0.74	0.06	0.05	0.02	0.09	1.295	0.123333	0.0616667	0.0616667	0.06	0.03	0.01	0	0.03	0.05	0	0.04	0.0389474	0.0649123	0.89579	0.0778947	0.37	0	0.914118	0.195882	1.85	1.13846	0.170769	0	0	0.02	0.12	0	0	0.01	0.02	0.24	0.04	0.01	0.27	0
2016-08-01	0.71	0.07	0.05	0.02	0.06	1.18333	0.118333	0	0.0591667	0.07	0.04	0	0	0.03	0.07	0	0.03	0.034918	0.0581967	0.814754	0.0581967	0.355	0.0197222	0.907222	0.197222	1.7608	1.1076	0.142	0	0	0.01	0.11	0	0	0.01	0.03	0.31	0.05	0.01	0.27	0
2016-09-01	0.69	0.07	0.05	0.01	0.08	1.31727	0.125454	0.0627273	0	0.06	0.04	0.01	0	0.04	0.05	0	0.03	0.0356897	0.0594828	0.868448	0.0713793	0.354857	0.0197143	0.828	0.177429	1.7825	1.17875	0.14375	0	0	0.01	0.13	0	0	0.02	0.04	0.27	0.04	0.01	0.3	0
2016-10-01	0.75	0.07	0.05	0.02	0.07	1.1875	0.125	0.0625	0.0625	0.05	0.04	0	0	0.04	0.06	0	0.04	0.0362903	0.0604839	0.798387	0.0604839	0.364865	0.0202703	0.932432	0.222973	1.78846	1.125	0.144231	0	0.01	0.02	0.1	0	0	0.01	0.04	0.28	0.05	0.01	0.29	0
2016-11-01	0.81	0.08	0.05	0.02	0.08	1.18385	0.0623077	0.0623077	0.0623077	0.06	0.03	0.01	0	0.03	0.06	0	0.04	0.0398361	0.0929508	0.969344	0.0663934	0.405	0.0225	0.8775	0.225	1.90929	1.12821	0.144643	0	0.01	0.01	0.11	0	0	0.01	0.04	0.25	0.04	0.01	0.29	0
2016-12-01	0.73	0.06	0.05	0.02	0.08	0.486667	0.0608333	0.0608333	0.0608333	0.08	0.04	0	0	0.03	0.06	0	0.03	0.0377586	0.0881034	0.818103	0.0755172	0.333714	0.0208571	0.896857	0.187714	1.752	1.1388	0.146	0	0.01	0.01	0.1	0	0	0.01	0.03	0.25	0.04	0.01	0.25	0
2017-01-01	0.75	0.06	0.04	0.01	0.07	0.4375	0.0625	0.0625	0.0625	0.06	0.04	0	0	0.03	0.07	0	0.05	0.0635593	0.0889831	0.927966	0.0635593	0.364286	0	0.9	0.214286	1.84615	1.18269	0.144231	0	0.01	0.01	0.1	0	0	0.01	0.04	0.23	0.04	0.01	0.29	0
2017-02-01	0.84	0.07	0.04	0.02	0.09	0.42	0.12	0.06	0.06	0.07	0.04	0.01	0	0.04	0.07	0	0.05	0.0413115	0.082623	1.0741	0.0963934	0.431351	0.0227027	1.02162	0.204324	1.88276	1.12966	0.173793	0	0.01	0.01	0.11	0	0	0.01	0.05	0.25	0.05	0.01	0.29	0
2017-03-01	0.8	0.07	0.06	0.02	0.08	0.430769	0.0615385	0	0.0615385	0.06	0.04	0.01	0	0.04	0.07	0	0.04	0.0507937	0.0634921	0.939682	0.0634921	0.463158	0.0210526	0.989474	0.231579	1.91429	1.17143	0.171429	0	0.01	0.02	0.1	0	0	0.01	0.04	0.26	0.07	0.01	0.28	0
2017-04-01	0.82	0.06	0.05	0.01	0.09	0.441539	0.0630769	0.0630769	0.0630769	0.06	0.04	0.01	0	0.03	0.06	0	0.03	0.0537705	0.0806557	1.0082	0.0672131	0.443243	0.0221622	1.01946	0.221622	1.83793	1.15931	0.141379	0	0.01	0.01	0.13	0	0	0.02	0.04	0.25	0.05	0.01	0.29	0
2017-05-01	0.84	0.06	0.05	0.02	0.08	0.42	0.12	0.06	0.06	0.07	0.05	0	0	0.04	0.05	0	0.04	0.0636364	0.0763636	1.00545	0.0509091	0.378	0.021	0.987	0.189	1.94069	1.24552	0.173793	0	0.01	0.01	0.11	0	0	0.01	0.04	0.24	0.05	0.01	0.28	0
2017-06-01	0.81	0.08	0.05	0.01	0.09	0.498462	0.0623077	0.0623077	0.0623077	0.06	0.04	0	0	0.04	0.08	0	0.03	0.0498461	0.0872308	0.947077	0.0747692	0.394615	0.0207692	0.955385	0.228462	2.025	1.18607	0.173571	0	0.01	0.02	0.11	0	0	0.01	0.04	0.26	0.06	0.01	0.3	0
2017-07-01	0.75	0.06	0.05	0.02	0.08	0.4375	0.0625	0.0625	0.0625	0.06	0.05	0	0	0.03	0.07	0	0.04	0.0351562	0.0585938	0.878906	0.0585938	0.375	0.0197368	0.947368	0.217105	1.93269	1.18269	0.173077	0	0.01	0.01	0.11	0	0	0.01	0.04	0.25	0.06	0.01	0.32	0
2017-08-01	0.86	0.06	0.04	0.02	0.08	0.43	0.0614286	0.0614286	0.0614286	0.07	0.05	0.01	0	0.04	0.07	0	0.03	0.0513433	0.0898508	1.0397	0.0641791	0.4085	0	1.075	0.2365	2.03533	1.29	0.172	0	0.01	0.01	0.11	0	0	0.02	0.03	0.27	0.06	0.01	0.3	0
2017-09-01	0.81	0.07	0.05	0.02	0.07	0.436154	0.124615	0.0623077	0.0623077	0.07	0.05	0.01	0	0.04	0.07	0	0.03	0.0623077	0.0872308	1.02185	0.0747692	0.415385	0.0207692	1.03846	0.207692	2.025	1.30179	0.173571	0	0.01	0.02	0.12	0	0	0.01	0.03	0.23	0.06	0.01	0.31	0
2017-10-01	0.9	0.07	0.05	0.02	0.11	0.48	0.12	0.06	0.06	0.07	0.06	0	0	0.04	0.08	0	0.05	0.0521739	0.0913044	1.12174	0.0782609	0.460976	0.0219512	1.14146	0.241463	2.09032	1.21935	0.174194	0	0.01	0.01	0.13	0	0	0.01	0.05	0.3	0.06	0.01	0.32	0
2017-11-01	0.92	0.07	0.05	0.02	0.09	0.429333	0.0613333	0.0613333	0.0613333	0.08	0.05	0	0	0.04	0.09	0	0.04	0.051831	0.0907042	1.1662	0.051831	0.46	0.0219048	1.09524	0.262857	2.1275	1.23625	0.20125	0	0.01	0.01	0.11	0	0	0.01	0.04	0.3	0.05	0.01	0.33	0
2017-12-01	0.84	0.07	0.04	0.02	0.09	0.42	0.06	0.06	0.06	0.07	0.04	0.01	0	0.04	0.07	0	0.04	0.0626866	0.0877612	0.990448	0.0501492	0.42	0.021	1.029	0.21	1.96965	1.24552	0.173793	0	0.01	0.01	0.14	0	0	0.01	0.04	0.22	0.07	0.01	0.29	0
2018-01-01	0.83	0.06	0.05	0.01	0.1	0.446923	0.0638462	0.0638462	0.0638462	0.06	0.04	0.01	0	0.04	0.09	0	0.04	0.0701408	0.081831	0.981972	0.0701408	0.395238	0.0197619	1.02762	0.237143	2.17517	1.23069	0.171724	0	0.01	0.01	0.13	0	0	0.01	0.04	0.26	0.07	0.01	0.3	0
2018-02-01	0.88	0.08	0.06	0.02	0.1	0.502857	0.0628571	0.0628571	0.0628571	0.08	0.05	0.01	0	0.05	0.08	0	0.03	0.0656716	0.0919403	1.15582	0.078806	0.484	0.022	1.188	0.264	2.24258	1.33419	0.19871	0	0.01	0.02	0.12	0	0	0.01	0.04	0.27	0.1	0.01	0.32	0
2018-03-01	0.9	0.08	0.05	0.02	0.1	0.42	0.12	0	0.06	0.06	0.04	0.01	0	0.06	0.08	0	0.04	0.0486487	0.0851351	1.04595	0.072973	0.429545	0.0204546	1.08409	0.225	2.32258	1.36452	0.174194	0	0	0.01	0.13	0	0	0.01	0.04	0.25	0.09	0.01	0.31	0
2018-04-01	0.92	0.09	0.07	0.02	0.09	0.490667	0.0613333	0.0613333	0.0613333	0.07	0.05	0.01	0	0.05	0.08	0	0.06	0.0597403	0.107532	1.06338	0.0597403	0.42	0	1.1	0.26	2.15625	1.35125	0.1725	0	0.01	0.01	0.13	0	0	0.01	0.04	0.3	0.1	0.02	0.34	0
2018-05-01	0.91	0.08	0.05	0.03	0.1	0.485333	0.0606667	0.0606667	0.0606667	0.07	0.06	0.01	0	0.04	0.07	0	0.04	0.065942	0.0923188	1.16058	0.0791304	0.443902	0	1.17634	0.288537	2.18969	1.30812	0.199063	0	0.01	0.01	0.14	0	0	0.01	0.04	0.32	0.1	0.02	0.33	0
2018-06-01	0.89	0.07	0.05	0.01	0.1	0.445	0.127143	0.0635714	0.0635714	0.06	0.04	0	0	0.05	0.07	0	0.04	0.0539394	0.0943939	1.26758	0.0674242	0.51175	0	1.2015	0.267	2.18194	1.23452	0.200968	0	0	0.01	0.14	0	0	0.01	0.04	0.3	0.1	0.02	0.33	0
2018-07-01	0.88	0.08	0.05	0.01	0.08	0.44	0.125714	0.0628571	0.0628571	0.06	0.05	0	0	0.06	0.07	0	0.04	0.0666667	0.0533333	1.12	0.08	0.44	0	1.166	0.286	2.10065	1.24903	0.170323	0	0	0.01	0.12	0	0	0.01	0.03	0.29	0.11	0.02	0.31	0
2018-08-01	0.89	0.07	0.06	0.01	0.08	0.445	0.0635714	0.0635714	0.0635714	0.06	0.05	0.01	0	0.05	0.08	0	0.04	0.0515942	0.0902899	1.13507	0.0773913	0.455854	0	1.17219	0.282195	2.21064	1.43548	0.172258	0	0.01	0.02	0.13	0	0	0.01	0.05	0.29	0.12	0.02	0.32	0
2018-09-01	0.84	0.06	0.05	0.02	0.09	0.42	0.06	0.06	0.06	0.06	0.05	0.01	0	0.04	0.08	0	0.05	0.0486957	0.0852174	1.02261	0.0486957	0.450732	0.0204878	1.02439	0.225366	2.14345	1.39035	0.173793	0	0.01	0.01	0.13	0	0	0.01	0.04	0.27	0.11	0.01	0.3	0
2018-10-01	0.88	0.08	0.06	0.02	0.09	0.44	0.0628571	0.0628571	0.0628571	0.08	0.05	0	0	0.05	0.08	0	0.05	0.0594595	0.0713513	1.08216	0.0475676	0.42	0.02	1.06	0.24	2.15742	1.27742	0.170323	0.0283871	0	0.01	0.14	0	0	0.01	0.05	0.35	0.09	0.01	0.28	0
2018-11-01	0.89	0.08	0.06	0.02	0.08	0.445	0.127143	0.0635714	0.0635714	0.07	0.06	0.01	0	0.05	0.08	0	0.04	0.0508571	0.089	1.11886	0.0762857	0.466191	0	1.12309	0.275476	2.09581	1.32065	0.143548	0	0	0.01	0.12	0	0	0.02	0.04	0.32	0.09	0.01	0.32	0
2018-12-01	0.84	0.08	0.05	0.02	0.07	0.42	0.06	0.06	0.06	0.07	0.05	0.01	0	0.04	0.07	0	0.03	0.06	0.096	1.056	0.06	0.409756	0	1.04488	0.225366	2.08552	1.24552	0.173793	0	0.01	0.02	0.12	0	0	0.01	0.04	0.33	0.11	0.01	0.31	0
2019-01-01	0.9	0.06	0.06	0.02	0.09	0.48	0.12	0.06	0.06	0.08	0.05	0	0	0.05	0.08	0	0.05	0.0486487	0.0972973	1.07027	0.0608108	0.45	0	1.08409	0.265909	2.16562	1.29375	0.16875	0	0	0.01	0.13	0	0	0.01	0.04	0.3	0.11	0.01	0.3	0
2019-02-01	0.93	0.07	0.06	0.01	0.1	0.992	0.124	0.062	0.062	0.06	0.06	0.01	0	0.06	0.07	0	0.04	0.065493	0.104789	1.17887	0.065493	0.531429	0.0221429	1.24	0.287857	2.35406	1.33688	0.145313	0	0.01	0.02	0.14	0	0	0.01	0.05	0.31	0.09	0.01	0.3	0
2019-03-01	0.88	0.07	0.05	0.02	0.09	0.942857	0.0628571	0.0628571	0.0628571	0.06	0.05	0	0	0.05	0.08	0	0.05	0.0488889	0.0977778	1.14889	0.0733333	0.491163	0.0204651	1.08465	0.245581	2.27097	1.30581	0.170323	0	0	0.02	0.15	0	0	0	0.05	0.29	0.12	0.01	0.34	0
2019-04-01	0.9	0.07	0.07	0.02	0.1	0.48	0.06	0.06	0.06	0.08	0.06	0.01	0	0.05	0.08	0	0.05	0.0652174	0.0913044	1.2	0.0652174	0.526829	0.0219512	1.22927	0.285366	2.32258	1.36452	0.203226	0	0.01	0.01	0.14	0	0	0.01	0.04	0.32	0.12	0.01	0.31	0
2019-05-01	0.88	0.08	0.06	0.02	0.09	0.44	0.125714	0.0628571	0.0628571	0.07	0.06	0	0	0.05	0.08	0	0.05	0.060274	0.0843836	1.07288	0.060274	0.44	0	1.08	0.28	2.24258	1.33419	0.170323	0	0	0.02	0.14	0	0	0.01	0.05	0.31	0.12	0.01	0.32	0
2019-06-01	0.91	0.07	0.05	0.01	0.07	0.485333	0.121333	0.0606667	0.0606667	0.06	0.06	0.01	0	0.05	0.09	0	0.06	0.0631944	0.0884722	1.20069	0.0631944	0.444419	0	1.16395	0.275116	2.13281	1.33656	0.170625	0	0	0.02	0.13	0	0	0.01	0.04	0.32	0.16	0.02	0.34	0
2019-07-01	0.94	0.07	0.05	0.02	0.08	0.438667	0.0626667	0	0.0626667	0.07	0.06	0.01	0	0.06	0.08	0	0.04	0.0652778	0.0783333	1.175	0.0652778	0.546512	0	1.24605	0.240465	2.2503	1.3103	0.142424	0	0.01	0.02	0.15	0	0	0.02	0.05	0.29	0.15	0.02	0.32	0.01
2019-08-01	0.88	0.08	0.04	0.02	0.09	0.44	0.0628571	0.0628571	0.0628571	0.07	0.07	0.01	0	0.06	0.08	0	0.04	0.060274	0.060274	1.07288	0.060274	0.52	0.02	1.06	0.26	2.29935	1.27742	0.141935	0	0	0.02	0.14	0	0	0.01	0.05	0.31	0.18	0.01	0.3	0
2019-09-01	0.92	0.08	0.05	0.01	0.09	0.490667	0.122667	0.0613333	0.0613333	0.06	0.06	0.01	0	0.06	0.08	0	0.06	0.0511111	0.0894444	1.17556	0.0638889	0.492093	0	1.13395	0.256744	2.3575	1.40875	0.14375	0	0.01	0.02	0.15	0	0	0.01	0.05	0.31	0.15	0.01	0.31	0
2019-10-01	0.97	0.09	0.04	0.02	0.08	0.485	0.060625	0.060625	0.060625	0.06	0.07	0.01	0	0.06	0.08	0	0.05	0.0638158	0.0893421	1.25079	0.0638158	0.495778	0	1.27178	0.258667	2.48206	1.65471	0.171177	0	0.01	0.02	0.14	0	0	0.01	0.05	0.33	0.18	0.02	0.33	0
2019-11-01	0.92	0.08	0.06	0.01	0.09	0.490667	0.0613333	0.0613333	0.0613333	0.06	0.06	0.01	0	0.06	0.08	0	0.05	0.0589744	0.0825641	1.1441	0.0589744	0.469787	0	1.13532	0.234894	2.4725	1.495	0.14375	0	0	0.02	0.14	0	0	0.01	0.06	0.34	0.18	0.01	0.3	0
2019-12-01	0.94	0.07	0.04	0.01	0.09	0.438667	0.0626667	0.0626667	0.0626667	0.06	0.05	0.01	0	0.06	0.07	0	0.05	0.0661972	0.105915	1.20479	0.0529577	0.447619	0	1.2981	0.268571	2.30727	1.3103	0.142424	0	0.01	0.01	0.15	0	0	0.01	0.04	0.32	0.18	0.02	0.32	0.01
2020-01-01	0.95	0.07	0.04	0.02	0.1	0.506667	0.0633333	0	0.0633333	0.06	0.06	0.01	0	0.07	0.08	0	0.06	0.075	0.1	1.225	0.05	0.485556	0.0211111	1.26667	0.274444	2.59091	1.49697	0.172727	0	0.01	0.01	0.13	0	0	0.01	0.06	0.3	0.18	0.02	0.31	0.01
2020-02-01	1	0.07	0.05	0.02	0.09	0.5	0.125	0.0625	0.0625	0.06	0.06	0.01	0	0.06	0.08	0	0.05	0.0789474	0.0921053	1.31579	0.0526316	0.555556	0	1.35556	0.288889	2.57143	1.51429	0.171429	0	0.01	0.02	0.14	0	0	0.01	0.05	0.36	0.18	0.02	0.33	0.01
2020-03-01	0.84	0.07	0.05	0.01	0.08	0.42	0.06	0.06	0.06	0.07	0.06	0.01	0	0.05	0.08	0	0.05	0.0466667	0.0933333	1.015	0.0466667	0.449302	0.0195349	0.976744	0.253953	2.23035	1.33241	0.144828	0	0.01	0.01	0.13	0	0	0.01	0.05	0.25	0.16	0.01	0.29	0.01
2020-04-01	0.91	0.07	0.04	0.01	0.07	0.424667	0.0606667	0.0606667	0.0606667	0.07	0.06	0.01	0	0.06	0.08	0	0.04	0.0669118	0.0936765	1.04382	0.0669118	0.510488	0	1.22073	0.244146	2.30344	1.19437	0.142187	0	0.01	0.01	0.14	0	0	0.01	0.05	0.27	0.16	0.01	0.29	0.01
2020-05-01	0.93	0.07	0.04	0.01	0.07	0.558	0.062	0.062	0.062	0.06	0.07	0	0	0.06	0.09	0	0.04	0.062	0.0744	1.0292	0.0372	0.434	0	1.15733	0.268667	2.38313	1.36594	0.145313	0	0.01	0.02	0.14	0	0	0.01	0.05	0.29	0.13	0.01	0.31	0
2020-06-01	0.97	0.06	0.04	0.01	0.08	0.424375	0.060625	0.060625	0.060625	0.07	0.06	0	0	0.07	0.08	0	0.05	0.0755844	0.0755844	1.13377	0.0503896	0.506087	0.0421739	1.30739	0.27413	2.48206	1.42647	0.142647	0	0.01	0.02	0.14	0	0	0.01	0.05	0.3	0.16	0.02	0.32	0
2020-07-01	0.92	0.07	0.03	0.01	0.07	0.429333	0.0613333	0.0613333	0.0613333	0.07	0.06	0	0	0.07	0.09	0	0.04	0.0589744	0.094359	1.07333	0.0471795	0.44	0.02	1.26	0.26	2.44375	1.35125	0.14375	0	0.01	0.02	0.13	0	0	0.01	0.05	0.3	0.13	0.01	0.34	0
2020-08-01	0.93	0.07	0.03	0.02	0.09	0.434	0.062	0.062	0.062	0.05	0.07	0.01	0	0.07	0.09	0	0.04	0.065493	0.0785916	1.19197	0.0392958	0.465	0.0442857	1.35071	0.243571	2.49938	1.42406	0.145313	0	0	0.01	0.13	0	0	0.01	0.04	0.3	0.14	0.01	0.33	0.01
2020-09-01	0.94	0.07	0.05	0.02	0.09	0.564	0.0626667	0.0626667	0.0626667	0.06	0.06	0.01	0	0.07	0.09	0	0.04	0.0508108	0.0762162	1.18135	0.0508108	0.47	0.0213636	1.28182	0.256364	2.42121	1.33879	0.142424	0	0	0.01	0.14	0	0	0.01	0.05	0.3	0.16	0.02	0.31	0.01
2020-10-01	0.95	0.07	0.04	0.01	0.08	0.506667	0.0633333	0.0633333	0.0633333	0.07	0.07	0.01	0	0.07	0.09	0	0.05	0.0633333	0.101333	1.16533	0.0506667	0.506667	0.0633333	1.30889	0.253333	2.41818	1.41061	0.143939	0	0.01	0.02	0.14	0	0	0.01	0.05	0.31	0.15	0.01	0.33	0.01
2020-11-01	0.97	0.07	0.05	0.01	0.07	0.545625	0.060625	0.060625	0.060625	0.06	0.06	0.01	0	0.07	0.09	0	0.05	0.0638158	0.0893421	1.16145	0.0510526	0.452667	0.0215556	1.25022	0.258667	2.425	1.31235	0.114118	0	0.01	0.02	0.13	0	0	0.01	0.06	0.3	0.13	0.02	0.34	0
2020-12-01	0.95	0.08	0.04	0.01	0.08	0.506667	0.0633333	0.0633333	0.0633333	0.08	0.06	0	0	0.07	0.08	0	0.05	0.0791667	0.0923611	1.14792	0.0527778	0.44186	0.022093	1.2593	0.243023	2.53333	1.35303	0.172727	0	0	0.02	0.13	0	0	0.01	0.06	0.3	0.14	0.02	0.35	0.01
2021-01-01	0.98	0.09	0.04	0.02	0.09	0.49	0.06125	0.06125	0.06125	0.07	0.06	0.01	0	0.08	0.08	0	0.05	0.0628205	0.100513	1.1182	0.0502564	0.49	0	1.29957	0.255652	2.56529	1.44118	0.144118	0	0.01	0.01	0.14	0	0	0.01	0.05	0.27	0.13	0.01	0.37	0
