# Supplementary material for: Worldwide antipsychotic drug search intensities: pharmacoepidemological estimations based on Google Trends data
Source: Sci Rep. 2021 Jun 23;11:13136. doi: 10.1038/s41598-021-92204-0 (PMC8222314; doi:10.1038/s41598-021-92204-0)
Supplement: Supplementary file 3 — Supplementary Table S2. [file 41598_2021_92204_MOESM3_ESM.xlsx]

## Sheet: Sheet1
Table S3. Search intensities for the most prescribed APDs in 2014, normalized to the maximum of haloperidol. The analysed country-data are derived from Halfdanarson et al., 2017 (ref. 16 in main text). N/A - not available.
Country			APD prescription, rank
			Normalized search intensities
	1	2	3	4	5
Australia	QUE	OLZ	RIS	ARI	HAL		QUE = quetiapine
	6.67333	3.07125	2.22444	1.00333	0.91		OLZ = olanzapine
Colombia	LEV	QUE	RIS	CLZ	OLZ		RIS = risperidone
	N/A	0.875	0.675	0.485106	0.525532		ARI = aripiprazole
Denmark	QUE	CHL	RIS	OLZ	LEV		HAL = haloperidol
	5.17727	1.74474	1.54545	1.666	N/A		LEV = levomepromazine
Finland	QUE	CHL	RIS	OLZ	LEV		CLZ = clozapine
	10.08	0.356364	2.66	3.00125	N/A		CHL = chlorprotixene
France	CYA	RIS	OLZ	ARI	HAL		CYA = cyamemazine
	1.64094	2.225	1.31852	1.35842	0.89		MEL = melperone
Germany	QUE	RIS	MEL	PIP	OLZ		PIP = pipotiazine
	3.36929	1.90714	1.09227	1.09538	1.31966		PCP = prochlorperazine
Iceland	QUE	LEV	RIS	OLZ	CHL		SUL = sulpiride
	N/A	N/A	N/A	N/A	N/A		FLU = flupenthixol
Japan	SUL	RIS	QUE	ARI	OLZ		ZIP = ziprasidone
	2.755	2.71875	1.84875	2.61	1.83667
New Zealand	QUE	RIS	OLZ	HAL	CLZ
	5.8	2.99667	1.74	0.87	1.93333
Norway	QUE	LEV	OLZ	CHL	PCP
	3.65	N/A	1.42857	1.38947	N/A
Spain	QUE	RIS	SUL	OLZ	HAL
	1.49739	1.14087	1.39622	0.844848	0.82
Sweden	OLZ	QUE	RIS	ARI	LEV
	1.56	1.84364	0.815455	0.864783	NA
Taiwan	PCP	SUL	QUE	FLU	RIS
	NA	0.46791	1.9	0.129545	0.989583
US public	QUE	RIS	ARI	OLZ	ZIP
	2.42308	1.77692	1.625	1.05	0.484615
