# Supplementary material for: Worldwide antipsychotic drug search intensities: pharmacoepidemological estimations based on Google Trends data
Source: Sci Rep. 2021 Jun 23;11:13136. doi: 10.1038/s41598-021-92204-0 (PMC8222314; doi:10.1038/s41598-021-92204-0)
Supplement: Supplementary file 5 — Supplementary Table S4. [file 41598_2021_92204_MOESM5_ESM.xlsx]

## Sheet: Sheet1
Table S5. Global search intesities for typical and atypical antipsychotic drugs in 2020. Search intensities are normalized to haloperidol. Sums of typical and atypical APD search intensities and the A/T ratio are shown. Low search intensity regions are included.
Country	Haloperidol: (2020)	Perphenazine: (2020)	Pimozide: (2020)	Thiothixene: (2020)	Thioridazine: (2020)	Chlorpromazine: (2020)	Fluphenazine: (2020)	Droperidol: (2020)	Loxapine: (2020)	Trifluoperazine: (2020)	Periciazine: (2020)	Pipotiazine: (2020)	Timiperone: (2020)	Flupentixol: (2020)	Zuclopenthixol: (2020)	Thioproperazine: (2020)	Cyamemazine: (2020)	Pipamperone: (2020)	Chlorprothixene: (2020)	Aripiprazole: (2020)	Asenapine: (2020)	Clozapine: (2020)	Iloperidone: (2020)	Olanzapine: (2020)	Paliperidone: (2020)	Quetiapine: (2020)	Risperidone: (2020)	Ziprasidone: (2020)	Zotepine: (2020)	Sertindole: (2020)	Blonanserin: (2020)	Amisulpride: (2020)	Nemonapride: (2020)	Sultopride: (2020)	Perospirone: (2020)	Melperone: (2020)	Lurasidone: (2020)	Cariprazine: (2020)	Brexpiprazole: (2020)	Sulpiride: (2020)	Lumateperone: (2020)		Country	Typical APDs	Atypical APDs	A/T
Haiti	1	0	0	0	0	0	0	0	0	0	0	0	0	0	0	0	0	0	0	0	0	0	0	0	0	0	0	0	0	0	0	0	0	0	0	0	0	0	0	0	0		Haiti	1	0	0
Malta	1	0	0	0	0	0	0	0	0	0	0	0	0	0	0	0	0	0	0	0.785714	0	0	0	0.785714	0	0.179487	1.38462	0	0	0	0	0	0	0	0	0	0	0	0	0	0		Malta	1	3.13553	3.13553
Albania	1	0	0	0	0	0	0	0	0	0	0	0	0	0	0	0	0	0	0	0.851852	0	0	0	1.27273	0	2.09091	1.45455	0	0	0	0	0	0	0	0	0	0	0	0	0	0		Albania	1	5.67003	5.67003
Oman	1	0	0	0	0	0	0	0	0	0	0	0	0	0	0	0	0	0	0	0.333333	0	0	0	1.5	0	2.07143	0.5	0	0	0	0	0	0	0	0	0	0	0	0	0	0		Oman	1	4.40476	4.40476
Estonia	1	0	0	0	0	0	0	0	0	0	0	0	0	0	0	0	0	0	0	1.27273	0	0.875	0	1.25	0	6.66667	0.666667	0	0	0	0	0	0	0	0	0	0	0	0	0	0		Estonia	1	10.7311	10.7311
Georgia	1	0	0	0	0	0	0	0	0	0	0	0	0	0	0	0	0	0	1.54286	0.314286	0	1.18519	0	1.51852	0	3.31579	0.947368	0	0	0	0	0	0	0	0	0	0	0	0	2.33333	0		Georgia	2.54286	9.61448	3.78098
Barbados	1	0	0	0	0	0	0	0	0	0	0	0	0	0	0	0	0	0	0	0	0									0	0	0	0	0	0	0	0	0	0	0	0		Barbados	1	0	0
Lithuania	1	0	0	0	0	0	0	0	0	0	0	0	0	0.123596	0	0	0	0	0.328125	0.234375	0	0.444444	0	0.666667	9	3.63158	0.631579	0	0	0	0	0.123596	0	0	0	0.408451	0	0	0	0.282051	0		Lithuania	1.45172	15.4227	10.6238
Armenia	1	0	0	0	0	0	0	0	0					0	0	0	0					0.65	0	3.35	0	3.69231	3	0	0	0	0	1.7027	0	0	0	0	0	0	0	2.0303	0		Armenia	1	14.4253	14.4253
Qatar	1	0	0	0	0	0	0	0	0					1.27273	0	0	0	0	0	1.27273	0	0	0	3	0	5.08333	2.25	0	0	0	0	0	0	0	0	0	0	0	0	3	0		Qatar	2.27273	14.6061	6.42667
Latvia	1	0	0	0	0	0.0869565	0	0	0	0	0	0	0	0.333333	0	0	0	0	0.510204	0.530612	0	0.627907	0	0.697674	0	3.18182	0.363636	0	0	0	0	0	0	0	0	0.282051	0	0	0	0	0		Latvia	1.93049	5.6837	2.94417
Slovenia	1	0	0	0	0	0	0.111111	0	0	0	0	0	0	0	0	0	0	0	0	0.886792	0	1	0	1.44	0.56	3.82353	1.05882	0	0	0	0	0	0	0	0	0	0	0.214286	0	0.214286	0		Slovenia	1.11111	9.19772	8.27795
Paraguay	1	0	0	0	0	0.162791	0	0	0	0	0	0	0	0	0	0	0	0	0	0.162791	0	0.227273	0	1.04545	0	1.85714	1.90476	0	0	0	0	0	0	0	0	0	0	0	0	0.333333	0		Paraguay	1.16279	5.53076	4.75645
Honduras	1	0	0	0	0	0.0625	0.1875	0	0	0	0	0	0	0	0	0	0	0	0	0	0	0.7	0	0.8	0	2.47826	0.869565	0	0	0	0	0	0	0	0	0	0	0	0	0	0		Honduras	1.25	4.84783	3.87826
Hungary	1	0	0	0	0	0.25	0	0	0	0	0	0	0	0	0.25	0	0	0	0.126984	0.460317	0	1	0	0.742857	0.114286	2.10714	0.464286	0	0	0	0	0.190476	0	0	0	0	0	0.408451	0	0	0		Hungary	1.62698	5.48782	3.373
Senegal	1	0	0	0	0	0.282051	0	0	0	0	0	0	0	0	0	0	0	0	0	0	0	0	0	0	0	0	1	0	0	0	0	0	0	0	0	0	0	0	0	0	0		Senegal	1.28205	1	0.78
Slovakia	1	0	0	0	0	0.282051	0	0	0	0	0	0	0	0	0	0	0	0	0.731707	0.707317	0	0.514286	0	1.14286	0.2	1.60714	0.964286	0	0	0	0	0.190476	0	0	0	0	0	0	0	0.351351	0		Slovakia	2.01376	5.67772	2.81946
Uruguay	1	0	0	0	0	0.282051	0	0	0	0	0	0.282051	0	0	0	0	0	0	0.489362	0.638298	0	0.296296	0	0.555556	0	3	1.88235	0	0	0	0	0	0	0	0	0	0	0	0	0	0		Uruguay	2.05346	6.3725	3.10329
Austria	1	0	0	0	0	0.298701	0	0	0	0	0	0	0	0.05	0.2	0	0	0.0740741	0.481481	2.14815	0	0.68	0	2.16	0.16	7.66667	2.22222	0.222222	0	0.0163934	0	0.622951	0	0	0	0.380282	0.028169	0.0108696	0	0.076087	0		Austria	2.10426	16.394	7.79088
Bolivia	1	0	0	0	0	0.333333	0	0	0	0	0	0	0	0	0	0	0	0	0	0.176471	0	0.0506329	0	0.21519	0	0.692308	0.871795	0	0	0	0	0	0	0	0	0	0	0	0	0.111111	0		Bolivia	1.33333	2.11751	1.58813
Czechia	1	0	0	0	0	0.333333	0	0	0	0	0	0	0	0	0.0204082	0	0	0	0.612245	0.428571	0	0.387097	0	1.51613	0.322581	2.47619	1.14286	0.142857	0	0	0	0.388889	0	0	0	1.04545	0.227273	0	0	0.428571	0		Czechia	1.96599	8.50647	4.32682
Ecuador	1	0	0	0	0	0.369863	0	0	0	0	0	0	0	0	0	0	0	0	0	0.149425	0	0.15942	0	0.289855	0	2.52632	1.73684	0	0	0	0	0.0204082	0	0	0	0	0	0	0	0.0416667	0		Ecuador	1.36986	4.92393	3.59447
Nepal	1	0	0	0	0	0.388889	0	0	0	0	0	0	0	0	0	0	0	0	0	0.587302	0	0.4	0	1.45714	0	1.15789	0.473684	0	0	0	0	0.538462	0	0	0	0	0	0	0	0	0		Nepal	1.38889	4.61448	3.32243
Cameroon	1	0	0	0	0	0.449275	0	0	0	0	0	0	0	0	0	0	0	0	0	0	0	0	0	0	0	0	0	0	0	0	0	0	0	0	0	0	0	0	0	0	0		Cameroon	1.44928	0	0
Jordan	1	0	0	0	0	0.449275	0	0	0	0	0	0	0	0.190476	0	0	0	0	0	0.639344	0	0.484848	0	1.21212	0.333333	2.57143	1.19048	0	0	0	0	0.449275	0	0	0	0	0	0	0	0.587302	0		Jordan	1.63975	7.46813	4.55443
New Zealand	1	0	0	0	0	0.343284	0	0.149254	0	0.010101	0	0	0	0.0909091	0.207792	0	0	0	0	0.666667	0	1.12	0	1.6	0.28	5.5	1.75	0.0833333	0	0	0	0.0869565	0	0	0	0	0	0	0	0	0		New Zealand	1.80134	11.087	6.15484
Croatia	1	0	0	0	0	0.138462	0.4	0	0	0	0	0	0	0	0	0	0	0	0	0.851852	0	1.22727	0	1.59091	0.727273	2.57143	0.857143	0.333333	0	0	0	0	0	0	0	0	0	0	0	1.12766	0		Croatia	1.53846	9.28687	6.03647
Cambodia	1	0	0	0	0	0.587302	0	0	0	0	0	0	0	0	0	0	0	0	0	0	0	0	0	0	0	0.298701	0	0	0	0	0	0	0	0	0	0	0	0	0	0.886792	0		Cambodia	1.5873	1.18549	0.746861
Panama	1	0	0	0	0	0.403226	0.209677	0	0	0	0	0	0	0	0	0	0	0	0	0.25	0	0.382979	0	0.744681	0	1.58621	0.862069	0	0	0	0	0.0416667	0	0	0	0	0	0	0	1.04082	0		Panama	1.6129	4.90842	3.04322
Ireland	1	0	0	0	0	0.370968	0.209677	0.0322581	0	0.0309278	0	0	0	0.0235294	0.152941	0	0	0	0	1.12766	0	0.7	0	2.95	0.35	3.82353	1.05882	0	0	0	0	0.25	0	0	0	0	0.0869565	0	0	0.0752688	0		Ireland	1.8203	10.4222	5.72556
United Arab Emirates	1	0	0	0	0	0.666667	0	0	0	0.111111	0	0	0	0.111111	0	0	0	0	0	1.5	0	0.789474	0	2.84211	0.631579	5.27273	2.81818	0	0	0	0	0.162791	0	0	0	0	0.492537	0	0	0.492537	0		United Arab Emirates	1.88889	15.0019	7.9422
Singapore	1	0	0	0	0	0.616667	0	0.05	0	0.449275	0	0	0	0.480769	0.442308	0	0	0	0	0.818182	0	0.789474	0	2.89474	0.578947	4.23077	2.46154	0	0	0	0	0.428571	0	0	0	0	0	0	0	0.449275	0		Singapore	3.03902	12.6515	4.16302
Trinidad & Tobago	1	0	0	0	0	0.724138	0	0	0	1	0	0	0	0	0	0	0	0	0	0	0	0.136364	0	0	0	1.73077	1.11538	0	0	0	0	0	0	0	0	0	0	0	0	0.5625	0		Trinidad & Tobago	2.72414	3.54502	1.30134
Libya	1	0	0	0	0	0.851852	0	0	0	0	0	0	0	0	0	0	0	0	0	0.388889	0	0.457143	0	1.4	0	1	0.941176	0	0	0	0	0.694915	0	0	0	0	0	0	0	0.851852	0		Libya	1.85185	5.73398	3.09635
Dominican Republic	1	0	0	0	0	0.698113	0.188679	0	0	0	0	0	0	0	0	0	0	0	0	0.298701	0	0.225	0	1.275	0	3.52941	1.35294	0	0	0	0	0	0	0	0	0	0	0	0	0	0		Dominican Republic	1.88679	6.68105	3.54096
Zambia	1	0	0	0	0	0.607843	0.352941	0	0	0	0	0	0	0	0	0	0	0	0	0	0	0.103448	0	0.045977	0	0	0.25	0	0	0	0	0	0	0	0	0	0	0	0	0	0		Zambia	1.96078	0.399425	0.203707
El Salvador	1	0	0	0	0	0.784314	0.176471	0	0	0	0	0	0	0	0	0	0	0	0	0.219512	0	0.264151	0	0.622642	0	1.13514	0.567568	0	0	0	0	0	0	0	0	0	0	0	0	0.219512	0		El Salvador	1.96078	3.02852	1.54454
Angola	1	0	0	0	0	1	0	0	0	0	0	0	0	0	0	0	0	0	0	0	0	0	0	0	0	0	0	0	0	0	0	0	0	0	0	0	0	0	0	0	0		Angola	2	0	0
China	1	0	0	0	0	1	0	0	0	0	0	0	0	0	0	0	0	0	0	3	0	2	0	1	0	2	2	0	0					0	0	0	0	0	0	0	0		China	2	10	5
Bosnia & Herzegovina	1	0	0	0	0	0.571429	0.469388	0	0	0	0	0	0	0	0	0	0	0	0	0.587302	0	1.5	0	1.07143	0	0.574074	0.277778	0	0	0	0	0	0	0	0	0	0	0	0	0.470588	0		Bosnia & Herzegovina	2.04082	4.48117	2.19577
Guatemala	1	0	0	0	0	1.02128	0.106383	0	0	0	0	0	0	0	0	0	0	0	0	0.219512	0	0.339623	0	0.54717	0	1.48276	0.965517	0	0	0	0	0	0	0	0	0	0	0	0	0.219512	0		Guatemala	2.12766	3.77409	1.77382
Jamaica	1	0	0	0	0	0.723404	0.404255	0	0	0	0	0	0	0	0.190476	0	0	0	0	0	0	0.185185	0	0.666667	0	0.864865	0.837838	0	0	0	0	0	0	0	0	0	0	0	0	0	0		Jamaica	2.31814	2.55455	1.10199
Kyrgyzstan	1	0	0	0	0	1.17391	0	0	0	0	0	0	0	0	0	0	0	0	0	0	0	1.32558	0	0	0	0	0	0	0	0	0	0	0	0	0	0	0	0	0	0	0		Kyrgyzstan	2.17391	1.32558	0.609767
North Macedonia	1	0	0	0	0	1.22222	0	0	0	0	0	0	0	0	0	0	0	0	0	0.785714	0	1.21429	0	4.92857	0	2.5	2.05556	0	0	0	0	0	0	0	0	0	0	0	0	0.785714	0		North Macedonia	2.22222	12.2698	5.52143
Nicaragua	1	0	0	0	0	1	0.272727	0	0	0	0	0	0	0	0	0	0	0	0	0	0	0.425532	0	0.702128	0	1.18182	2.36364	0	0	0	0	0	0	0	0	0	0	0	0	0	0		Nicaragua	2.27273	4.67311	2.05617
Namibia	1	0	0	0	0	1.32558	0	0	0	0	0	0	0	0	0	0	0	0	0	0	0					1	0	0	0	0	0	0	0	0	0	0	0	0	0	0	0		Namibia	2.32558	1	0.43
Ethiopia	1	0	0	0	0	1.38095	0	0	0	0	0	0	0	0	0	0	0	0	0	0	0	0	0	0.754386	0	0	0.754386	0	0	0	0	0	0	0	0	0	0	0	0	0	0		Ethiopia	2.38095	1.50877	0.633684
Hong Kong	1	0	0	0	0	1.19512	0.243902	0	0	0.388889	0	0	0	0.388889	0	0	0	0	0	1.85714	0	0.709677	0	0.806452	0.709677	3.58824	1.29412	0	0	0	0	0.754386	0	0	0	0	0.351351	0	0	0.851852	0		Hong Kong	3.2168	10.9229	3.39557
Tanzania	1	0	0	0	0	1.55556	0.222222	0	0	0	0	0	0	0	0	0	0	0	0	0	0	0	0	0.369863	0	0.0779221	0.220779	0	0	0	0	0	0	0	0	0	0	0	0	0	0		Tanzania	2.77778	0.668564	0.240683
Sudan	1	0	0	0	0	1.77778	0	0	0	0	0	0	0	0	0	0	0	0	0	0	0	1.2	0	4.46667	0	1.78261	1.56522	0	0	0	0	0	0	0	0	0	0	0	0	0	0		Sudan	2.77778	9.01449	3.24522
Myanmar (Burma)	1	0	0	0	0	1.85714	0	0	0	0	0	0	0	0	0	0	0	0	0	0	0	0	0	1.5	0	1.37143	0.485714	0	0	0	0	0	0	0	0	0	0	0	0	0	0		Myanmar (Burma)	2.85714	3.35714	1.175
Nigeria	1	0	0	0	0	1.38235	0.558824	0	0	0.190476	0	0	0	0	0	0	0	0	0	0.190476	0	0.203704	0	0.648148	0	0.148148	0.703704	0	0	0	0	0	0	0	0	0	0	0	0	0	0		Nigeria	3.13165	1.89418	0.60485
Morocco	1	0	0	0	0	1.76471	0.176471	0	0	0	0.135802	0.0987654	0	0	0	0	0	0	0	0.408451	0	0.513514	0	1.05405	0.135135	2.25	0.916667	0	0	0	0	1.5	0	0	0	0	0	0	0	4	0		Morocco	3.17574	10.7778	3.39379
Cyprus	1	0	0	0	0	2.0303	0	0	0									0	0	9	0	0	0	24	0	21.6667	10.6667	0	0					0	0	0	0	0	0	0	0		Cyprus	3.0303	65.3333	21.56
Iraq	1	0	0	0	0	1.59375	0.53125	0	0	0.470588	0	0	0	0.136364	0	0	0	0	0	0.538462	0	0.28125	0	1.84375	0	1.64286	0.928571	0	0	0	0	0	0	0	0	0	0	0	0	0.265823	0		Iraq	3.73195	5.50071	1.47395
Rwanda	1	0	0	0	0	2.22581	0	0	0	0	0	0	0	0	0	0	0	0	0	0	0	0	0	0	0	0	0	0	0	0	0	0	0	0	0	0	0	0	0	0	0		Rwanda	3.22581	0	0
Algeria	1	0	0	0	0	1.76667	0.266667	0	0.3	0	0	0	0	0	0	0	0	0	0	0.5625	0	0.212766	0	0.914894	0	0.459459	1.24324	0	0	0	0	0.587302	0	0	0	0	0	0	0	6.69231	0		Algeria	3.33333	10.6725	3.20174
Congo - Kinshasa	1	0	0	0	0	2.44828	0	0	0	0	0	0	0	0	0	0	0	0	0	0.190476	0	0	0	0	0	0	0	0	0	0	0	0	0	0	0	0	0	0	0	0	0		Congo - Kinshasa	3.44828	0.190476	0.0552381
Sri Lanka	1	0	0	0	0	2.03448	0.413793	0	0	0.190476	0	0	0	0.388889	0	0	0	0	0	1	0	0.913043	0	2.43478	0	1.40909	2.13636	0	0	0	0	0.587302	0	0	0	0	0	0	0	0	0		Sri Lanka	4.02764	8.48058	2.1056
Ghana	1	0	0	0	0	1.82143	0.75	0	0	0	0	0	0	0	0	0	0	0	0	0.298701	0	0.275862	0	2.17241	0	0.377778	0.844444	0	0	0	0	0	0	0	0	0	0	0	0	0	0		Ghana	3.57143	3.9692	1.11138
Kuwait	1	0	0	0	0	2.7037	0	0	0	0	0	0	0	0	0	0	0	0	0	4.88235	0	1.375	0	7.5	2.625	15.8	3.2	0	0	0	0	0	0					0	0	2.7037	0		Kuwait	3.7037	38.0861	10.2832
Uganda	1	0	0	0	0	3	0	0	0	0	0	0	0	0	0	0	0	0	0	0	0	0	0	1.77778	0	0	1.5	0	0	0	0	0	0	0	0	0	0	0	0	0	0		Uganda	4	3.27778	0.819444
Mauritius	1	0	0	0	0	3	0	0	0	0	0	0	0	0	0	0	0	0	0	0	0	0	0	2.0303	0	5.15385	1.53846	0	0	0	0	0	0	0	0	0	0	0	0	0	0		Mauritius	4	8.72261	2.18065
Kenya	1	0	0	0	0	2.33333	0.833333	0	0	0	0	0	0	0.0746269	0.41791	0	0	0	0	0.538462	0	0.5	0	1.40625	0.21875	0.521739	0.652174	0	0	0	0	0.111111	0	0	0	0	0	0	0	0	0		Kenya	4.6592	3.94849	0.847459
Kosovo	1	0	0	0	0					0	0	0	0	0	0	0	0	0	0	0.492537	0	0	0	2.0303	0	3.66667	3.66667	0	0	0	0	0	0	0	0	0	0						Kosovo	1	9.85617	9.85617
Colombia	0.99	0	0	0	0.01	0.1125	0.01125	0.01125	0	0.0603659	0	0.156951	0	0	0	0	0	0	0	0.161163	0	0.565714	0	0.683571	0.117857	2.32435	0.99	0	0	0	0	0.0631915	0	0	0	0	0.01	0	0	0.0631915	0		Colombia	1.35232	4.97904	3.68186
Venezuela	0.99	0	0	0	0.01	0.244286	0.0514286	0	0	0.0202041	0	0	0	0	0	0	0	0	0	0.188571	0	0.230233	0	1.01302	0.0690698	2.376	1.584	0	0	0	0	0.0306186	0	0	0	0	0	0	0	0.0979121	0		Venezuela	1.31592	5.58943	4.24755
Belarus	0.99	0.01	0	0	0	0.512069	0.0853448	0.119483	0	0.189863	0.176301	0	0	0.546207	0.17069	0	0	0	1.72543	0.113143	0	0.6336	0	0.3366	0.0198	1.7069	0.716897	0	0	0	0	0	0	0	0	0	0	0	0	0.746842	0		Belarus	4.52539	4.27378	0.944401
Romania	0.98	0	0	0	0.02	0.125349	0.0113953	0.0227907	0	0	0	0	0	0	0.0969231	0	0	0	0	0.801818	0	0.381111	0	1.06167	0.299444	1.21655	1.14897	0.0337931	0	0	0	0.172941	0	0	0	0	0	0	0	0.0852174	0		Romania	1.25646	5.20151	4.13982
Peru	0.98	0	0	0	0.02	0.128333	0.0583333	0	0	0.030625	0.0102083	0	0	0	0	0	0	0	0	0.146437	0	0.166102	0	0.498305	0.0166102	1.28414	1.08138	0.0337931	0	0	0	0.0969231	0	0	0	0	0	0	0	0.461176	0		Peru	1.2275	3.78486	3.08339
South Africa	0.98	0	0.02	0	0	0.866923	0.0376923	0	0	0	0	0	0	0.0354217	0.165301	0	0	0	0	0.400282	0	0.334634	0	1.0278	0.0478049	1.1368	1.4896	0.3136	0	0	0	0.292727	0	0	0	0	0	0	0	0.108889	0		South Africa	2.10534	5.15214	2.44718
Indonesia	0.96	0.02	0.01	0	0.01	1.00085	0.0612766	0	0.0204255	0.225185	0	0	0	0	0	0	0	0	0	0.56381	0	0.810667	0	0.32	0.0426667	0.48	1.2	0.0266667	0	0	0	0.00969697	0	0	0	0	0.0505263	0	0	0.516923	0		Indonesia	2.30774	4.02096	1.74238
Puerto Rico	0.95	0	0	0	0.05	0.532	0.418	0	0	0	0	0	0	0	0	0	0	0	0	1.20909	0	0.3325	0	3.23	0.2375	3.8	3.36818	0.518182	0	0	0	0	0	0	0	0	0.35137	0	0	0	0		Puerto Rico	1.95	13.0468	6.69068
Finland	0.94	0.06	0	0	0	0.143765	0	0.0221176	0	0	0	0	0	0.0111905	0.167857	0	0	0	0.522222	1.94963	0.0696296	2.28286	0	3.15571	0.335714	9.4	2.95429	0.134286	0	0.0437209	0	0.109302	0	0	0	0	0.383944	0	0	0	0		Finland	1.86715	20.8191	11.1502
Portugal	0.94	0	0.06	0	0	0.391667	0.094	0.141	0	0	0	0	0	0	0.0648276	0	0.615862	0	0	0.867692	0	0.402857	0	1.14143	0.872857	2.82	1.46222	0	0	0	0	0.552063	0	0	0	0	0.0494737	0.0661972	0	0.317746	0		Portugal	2.30736	8.55254	3.70664
Saudi Arabia	0.94	0	0	0	0.06	0.805714	0.172653	0	0	0.165882	0	0	0	0.124578	0.0679518	0	0	0	0	0.65322	0	0.987	0	2.162	0.611	3.89429	1.88	0	0	0	0	0.402857	0	0	0	0	0.00949495	0	0	1.24605	0		Saudi Arabia	2.33678	11.8459	5.06933
Netherlands	0.92	0.02	0.06	0	0	0.0395699	0.00989247	0.0197849	0	0	0	0	0	0.0102222	0.092	0	0	0.202712	0.0311864	0.405424	0	0.47122	0	0.740488	0.112195	1.58621	0.666207	0	0	0	0	0.0587234	0	0	0	0	0.0284536	0.00978723	0	0.0489362	0		Netherlands	1.40537	4.12764	2.93705
Germany	0.92	0.02	0.02	0	0.04	0.145854	0.0336585	0.022439	0	0	0	0	0	0.0627273	0.0627273	0	0	1.75636	0.418182	1.08727	0	0.552	0	1.34933	0.245333	3.89231	2.19385	0.0707692	0	0.0129577	0	0.362817	0	0	0	1.56649	0	0.0756164	0	0.264658	0		Germany	3.50195	11.6734	3.3334
Mexico	0.92	0.06	0	0	0.02	0.193086	0.011358	0.011358	0	0.0587234	0	0	0	0	0.0587234	0	0	0	0	0.215802	0	0.0897561	0	1.23415	0	1.68667	1.22667	0	0	0	0	0.0587234	0	0	0	0	0.00929293	0	0.0103371	0.103371	0		Mexico	1.33325	4.63476	3.47629
Pakistan	0.92	0	0	0	0.08	0.254769	0.212308	0.0283077	0	0.090989	0	0	0	0.0886747	0.099759	0	0	0	0	0.375775	0	0.299535	0	0.877209	0.0427907	0.621622	0.845405	0.0994595	0	0	0	0.0284536	0	0	0	0	0.08	0	0	0.102222	0		Pakistan	1.77481	3.37247	1.90019
United Kingdom	0.92	0.02	0.03	0	0.03	0.552	0.0306667	0.0153333	0.0153333	0.074023	0.0634483	0	0	0.237419	0.326452	0	0	0	0	1.68229	0.0262857	1.08727	0	1.92364	0.250909	3.43467	1.77867	0	0	0	0	0.290526	0	0	0	0	0.137471	0.0541176	0.0108235	0.0974118	0		United Kingdom	2.31468	10.7741	4.65468
Australia	0.92	0	0.04	0	0.04	0.990769	0.0471795	0.377436	0.0235897	0.0676471	0.365294	0	0	0.0933333	0.32	0	0	0	0	1.52457	0.184	1.288	0	3.312	0.613333	6.95111	2.24889	0.102222	0	0	0	0.306667	0	0	0	0	0.694035	0.0204444	0.0817778	0	0		Australia	3.28525	17.3271	5.2742
France	0.92	0	0.08	0	0	0.889333	0	0.153333	1.104	0.0206742	0.0826966	0.0103371	0	0	0.262857	0	2.10286	0.08625	0	1.86875	0	0.92	0	1.3984	0.4416	2.00235	2.48941	0	0	0	0	0.540317	0	0.00948454	0	0	0.0189691	0	0	0.23	0		France	5.71234	9.91929	1.73647
Spain	0.91	0.03	0.04	0	0.02	0.448	0.028	0.014	0	0.00928571	0.00928571	0	0	0	0.09	0	0	0	0	0.678364	0.0661818	0.191579	0	0.886053	0.407105	1.82	0.8736	0.0364	0	0	0	0.101111	0	0	0	0	0.0791304	0.0245946	0	1.52486	0		Spain	1.59857	6.68898	4.18435
Costa Rica	0.9	0.1	0	0	0	0.35	0	0	0	0	0	0	0	0	0	0	0	0	0	0.268831	0	0.0857143	0	0.442857	0	0.962069	1.24138	0	0	0	0	0	0	0	0	0	0	0	0	0.57541	0		Costa Rica	1.35	3.57626	2.64908
Taiwan	0.9	0	0	0	0.1	0.589655	0	0.062069	0	0	0	0	0	0.463636	0	0	0	0	0	2.43333	0	0.864	0	1.296	0.54	3.47143	1.92857	0.0642857	0.0642857	0	0	0.211111	0	0	0	0	0.3	0	0	0.864706	0		Taiwan	2.11536	12.0377	5.69062
Japan	0.9	0.07	0.03	0	0	0.796154	0.0173077	0.0173077	0	0	0.0677419	0	0	0	0	0	0	0	0	2.5875	0.2625	0.415385	0	1.86923	0.276923	2.31429	3.15	0	0.0642857	0	0.57541	0	0	0	0.259615	0	0.571154	0	0	2.20345	0		Japan	1.89851	14.5497	7.66376
Greece	0.89	0.07	0.04	0	0	0.242727	0	0	0.0231169	0.0773913	0	0	0	0	0.195366	0	0	0	0	0.8366	0.0534	0.286071	0	1.5575	0.445	2.16696	0.773913	0.0386957	0	0	0	0.346111	0	0	0	0	0	0	0	0	0		Greece	1.5386	6.50425	4.22738
Switzerland	0.89	0	0.09	0	0.02	0.178	0.0237333	0.0949333	0	0	0	0	0	0	0.208765	0	0	0.488065	0.459355	1.03355	0	0.404545	0	0.997879	0.404545	3.22625	1.44625	0	0	0	0	0.346111	0	0	0	0.0434146	0.151951	0.0391209	0.0195604	0.0293407	0		Switzerland	2.45285	8.14252	3.31961
Chile	0.89	0	0.01	0	0.1	0.89	0.186279	0.103488	0	0	0.146588	0.0104706	0	0.0413953	0.103488	0	0	0	0	0.964167	0	0.342308	0	0.981282	0.0684615	7.67625	2.55875	0	0	0	0	0.0370833	0	0	0	0	0	0	0.0209412	0.136118	0		Chile	2.48171	12.7854	5.15183
Poland	0.88	0.04	0.04	0	0.04	0.184691	0.0108642	0.0108642	0	0	0	0	0	0.0222785	0.211646	0	0	0	1.03529	0.672941	0	0.195556	0	1.17333	0.195556	1.00138	1.12276	0.0303448	0	0.0117333	0	0.2816	0	0	0	0.0225641	0.225641	0.0628571	0	1.15238	0		Poland	2.47564	6.14864	2.48366
Italy	0.88	0.07	0.04	0	0.01	0.261622	0.0237838	0.0118919	0.0118919	0.0386813	0.0483516	0	0	0	0.0765217	0	0	0	0	0.557333	0.0293333	0.205957	0	0.617872	0.168511	1.26824	0.44	0	0	0	0	0.262857	0	0	0	0	0.0765217	0.00916667	0	0.0275	0		Italy	1.47274	3.66329	2.48739
Argentina	0.87	0	0	0	0.13	0.293919	0	0.0117568	0	0.0462766	0.00925532	0	0	0	0.0654839	0	0	0	0	0.510952	0	0.261	0	0.97875	0.06525	2.50125	2.06625	0	0	0	0	0.03625	0	0	0	0	0.107528	0.03	0	0.1	0		Argentina	1.42669	6.65723	4.6662
Philippines	0.87	0	0.08	0	0.05	0.831333	0.193333	0.0386667	0	0	0	0	0	0.0457895	0	0	0	0	0	1.10727	0	1.24286	0	1.94714	0.0828571	2.71875	1.68562	0.163125	0	0	0	0.29	0	0	0	0	0.118636	0.0654839	0	0	0		Philippines	2.10912	9.42175	4.46714
Bulgaria	0.86	0	0	0	0.14	0.303529	0.101176	0	0	0	0	0	0	1.47429	0.122857	0	0	0	0.527727	0.566818	0	0.6235	0	0.559	0.1075	0.4816	0.3612	0.0172	0	0	0	0.302162	0	0	0	0	0.017551	0	0	0	0		Bulgaria	3.52958	3.03653	0.860311
Brazil	0.86	0	0.02	0	0.12	0.470312	0.0134375	0	0	0.0242254	0.327042	0	0	0	0.0452632	0	0	0	0	0.286667	0	0.250833	0	0.627083	0.05375	2.08211	1.58421	0	0	0	0	0.00868687	0	0	0	0	0.176145	0	0	0.117273	0		Brazil	1.88028	5.18675	2.7585
Malaysia	0.86	0.14	0	0	0	0.88	0.26	0	0	0.18878	0	0	0	0.211692	0.251385	0	0	0	0	0.734583	0.197083	0.477778	0	1.59259	0.254815	1.935	1.505	0	0	0	0	0.271579	0	0	0	0	0.0265979	0	0	0.48375	0		Malaysia	2.79186	7.47878	2.67878
Bangladesh	0.84	0	0	0	0.16	0.732766	0.214468	0	0	0.91	0	0	0	2.16	0	0	0	0	0	0.775385	0	0.616	0	1.064	0.28	1.4448	1.0752	0	0	0	0	0	0	0	0	0	0.493333	0	0	0	0		Bangladesh	5.01723	5.74872	1.14579
India	0.83	0.02	0.03	0.06	0.06	0.478305	0.0562712	0.0140678	0.0281356	0.135116	0	0	0	0.421385	0.0255385	0	0	0	0	0.36087	0.012029	0.245227	0	0.716818	0.0943182	0.659744	0.574615	0.0638462	0	0	0.0125758	0.415	0	0	0	0	0.0721739	0.036087	0.00902174	0.0180435	0.00902174		India	2.15882	3.29939	1.52833
United States	0.83	0.08	0.04	0.01	0.04	0.444643	0.133393	0.0444643	0.0296429	0.0256701	0	0	0	0	0.00838384	0	0	0	0	2.15185	0.0922222	0.510769	0.0319231	1.43654	0.383077	2.80125	1.14125	0.415	0	0	0	0.00838384	0	0	0	0	0.766154	0.503443	0.0136066	0	0.0136066		United States	1.6862	10.2691	6.09008
Canada	0.83	0.08	0.06	0	0.03	0.338148	0.0307407	0.0153704	0.322778	0.0529787	0	0	0	0.0546053	0.2075	0	0	0	0	2.55917	0.0691667	0.917368	0	1.96579	0.655263	5.561	1.826	0.083	0	0	0	0.0436842	0	0	0	0	0.679091	0.107792	0.118571	0.0215584	0		Canada	2.02212	14.6075	7.22383
Belgium	0.81	0	0.19	0	0	0.225	0	0.05625	0.03375	0	0	0	0	0.110455	0.245455	0	0.0613636	0.63	0	1.53	0.03	0.501429	0	1.77429	0.771429	3.73846	1.68231	0	0	0	0	0.843061	0	0	0	0	0	0	0	1.89	0		Belgium	2.36227	12.761	5.40199
Egypt	0.81	0	0.18	0	0.01	0.281739	0.0821739	0	0	0.100112	0	0	0	0.0328378	0.251757	0	0	0	0	0.945	0.173571	0.837931	0	0.893793	0.251379	2.349	0.891	0	0	0	0	0.315	0	0	0	0	0.100112	0	0	1.07372	0		Egypt	1.74862	7.83051	4.47811
Sweden	0.79	0.14	0.02	0	0.05	0.263333	0	0	0	0	0	0	0	0.0219444	0.285278	0	0	0	0.09875	1.58	0	0.474	0	2.449	0.237	2.66625	1.3825	0.09875	0	0	0	0.0415789	0	0	0	0.0405128	0.182308	0	0	0.0594624	0		Sweden	1.66931	9.21136	5.51808
Norway	0.78	0.14	0.08	0	0	0.126977	0	0	0	0	0	0	0	0.00987342	0.197468	0	0	0	0.736667	0.65	0	0.404444	0	1.53111	0.173333	5.005	0.715	0	0	0	0	0.0678261	0	0	0	0	0.106364	0	0	0	0		Norway	2.07099	8.65308	4.17824
Vietnam	0.76	0.06	0.07	0.05	0.06	0.534815	0.0562963	0.0140741	0.0422222	0.0939326	0	0	0	0	0.0572043	0	0	0	0	0.728333	0.095	0.233846	0	1.72462	0.204615	1.1552	0.9728	0.152	0	0	0	0.134118	0	0	0	0	0.202025	0.0844444	0	3.37778	0		Vietnam	1.79854	9.06478	5.04006
Lebanon	0.75	0	0.25	0	0	0.845745	0	0	0	0	0	0	0	0.0416667	0.25	0	0	0	0	0.459677	0	0.84375	0	1.1875	0.34375	2.65	1.4	0.2	0	0	0	0	0	0	0	0	0	0	0	0.0394737	0		Lebanon	2.13741	7.12415	3.33307
Tunisia	0.75	0	0.25	0	0	1.03571	0	0	0	0	0	0	0	0	0	0	0	0	0	0.25	0	0.493421	0	0.730263	0	0.25	0.923077	0	0	0	0	0.199367	0	0	0	0	0	0	0	1.45588	0		Tunisia	2.03571	4.30201	2.11327
Denmark	0.72	0.19	0.09	0	0	0.191392	0	0	0	0	0	0	0	0	0.521379	0	0	0	1.26	1.62	0	1.06105	0	1.78105	0.227368	6.08	1.12	0.08	0	0	0	0.0889888	0	0	0	0	0.215065	0	0	0	0		Denmark	2.97277	12.2735	4.12865
South Korea	0.7	0.22	0.08	0	0	0.486441	0	0	0	0	0	0	0	0	0	0	0	0	0	1.89259	0	0.609677	0	0.609677	0.33871	1.18696	0.973913	0.182609	0	0	0	0.0526882	0	0	0	0	0	0	0	0.133333	0		South Korea	1.48644	5.98016	4.02314
Thailand	0.69	0.2	0.08	0	0.03	0.387368	0.0968421	0	0.0363158	0.0363158	0	0	0	0.103103	0	0	0	0	0	0.587778	0	0.291333	0	0.352667	0.199333	1.0925	1.06375	0.02875	0	0	0	0.0440426	0	0	0	0	0.112326	0.0363158	0	0	0		Thailand	1.65995	3.8088	2.29453
Serbia	0.67	0.15	0	0	0.18	0.701163	0.171395	0.0155814	0	0	0	0	0	0	0	0	0	0	0	0.147073	0	1.1792	0	0.6164	0.2144	0.299737	0.793421	0	0	0	0	0	0	0	0	0.147073	0	0	0	0	0		Serbia	1.88814	3.3973	1.79929
Turkey	0.66	0.01	0.2	0	0.13	2.09478	0.086087	0.0286957	0	0.0986207	0	0	0	0.0538776	0.633061	0	0	0	0	3.465	0	0.77	0	7.92	1.65	6.204	6.204	0.132	0	0	0	1.22571	0	0	0	0.04125	0.12375	0	0	0.477931	0		Turkey	3.99512	28.2136	7.06202
Israel	0.61	0.32	0.01	0	0.06	0.166364	0.0158442	0	0	0	0.12494	0	0	0	0.373871	0	0	0	0	0.954103	0	0.4575	0	1.32167	0.1525	1.586	0.793	0.061	0	0	0	0.0911494	0	0	0	0	0	0	0	0.1525	0		Israel	1.68102	5.56942	3.31312
Russia	0.6	0.07	0	0	0.33	0.32069	0.0310345	0.0827586	0	0.090411	0.131507	0	0	0.0868421	0.102632	0	0	0	0.458824	0.117647	0	0.177049	0	0.167213	0.0393443	0.514286	0.3	0.0142857	0	0.0191489	0	0.0191489	0	0	0	0	0.0122449	0.0109091	0	0.48	0		Russia	2.3047	1.87128	0.81194
Azerbaijan	0.6	0	0	0	0.4	0.9	0	0	0	0.4	0	0	0	0	0	0	0	0	0	0.490909	0	1.11818	0	1.00909	0	1.125	2.025	0	0	0	0	0	0	0	0	0	0	0	0	0.9	0		Azerbaijan	2.3	6.66818	2.89921
Ukraine	0.57	0.02	0.01	0	0.4	0.637857	0.0678571	0.0814286	0	0.150417	0.07125	0	0	0.315536	0.132321	0	0	0	0.557609	0.111522	0	0.361731	0	0.1425	0.0219231	0.977143	0.468214	0.0203571	0	0.00662791	0	0.0861628	0	0	0	0	0.0116327	0	0	1.39552	0		Ukraine	3.01428	3.60333	1.19542
Iran	0.52	0.33	0.07	0.03	0.05	0.111899	0.0263291	0	0	0.202222	0	0	0	0.0160825	0	0	0	0	0	0.212394	0	0.078	0	0.702	0	0.845	0.801667	0	0	0	0	0	0	0	0	0	0	0	0	0	0		Iran	1.35653	2.63906	1.94545
Moldova	0.47	0	0	0	0.53	0.735128	0	0	0	0	0	0	0	0	0	0	0	0	0	0.156667	0	0.631562	0	0.367187	0	0.208889	0.626667	0	0	0	0	0	0	0	0	0	0	0	0	1.15069	0		Moldova	1.73513	3.14166	1.81062
Kazakhstan	0.47	0.04	0.12	0	0.37	0.870882	0	0.0414706	0	0.242121	0	0	0	0	0	0	0	0	0.379615	0.0542308	0	0.608235	0	0.138235	0.165882	0.183415	0.492927	0	0	0	0	0.00959184	0	0	0	0	0	0	0	0.231493	0		Kazakhstan	2.53409	1.88401	0.743466
Zimbabwe	0.33	0	0.67	0	0	0.77	0	0	0	0	0	0	0	0	0	0	0	0	0	0	0	0	0	0	0					0	0	0	0	0	0	0	0	0	0	1.10478	0		Zimbabwe	1.77	1.10478	0.624171
Uzbekistan	0.09	0	0	0	0.91	0.32	0.09	0	0	0.182727	0	0	0	0	0	0	0	0	0	0	0	0.439412	0	0	0	0.36	0	0	0	0	0	0	0	0	0	0	0	0	0	0.16	0		Uzbekistan	1.59273	0.959412	0.60237
