# Supplementary material for: Worldwide antipsychotic drug search intensities: pharmacoepidemological estimations based on Google Trends data
Source: Sci Rep. 2021 Jun 23;11:13136. doi: 10.1038/s41598-021-92204-0 (PMC8222314; doi:10.1038/s41598-021-92204-0)
Supplement: Supplementary file 7 — Supplementary Table S6. [file 41598_2021_92204_MOESM7_ESM.xlsx]

## Sheet: Sheet1
Table S6. Global search intesities for typical and atypical antipsychotic drugs in 2020. Search intensities are normalized to haloperidol. Sums of typical and atypical APD search intensities and the A/T ratio are shown. Low search intensity regions are excluded.
Country	Haloperidol: (2020)	Perphenazine: (2020)	Pimozide: (2020)	Thiothixene: (2020)	Thioridazine: (2020)	Chlorpromazine: (2020)	Fluphenazine: (2020)	Droperidol: (2020)	Loxapine: (2020)	Trifluoperazine: (2020)	Periciazine: (2020)	Pipotiazine: (2020)	Timiperone: (2020)	Flupentixol: (2020)	Zuclopenthixol: (2020)	Thioproperazine: (2020)	Cyamemazine: (2020)	Pipamperone: (2020)	Chlorprothixene: (2020)	Aripiprazole: (2020)	Asenapine: (2020)	Clozapine: (2020)	Iloperidone: (2020)	Olanzapine: (2020)	Paliperidone: (2020)	Quetiapine: (2020)	Risperidone: (2020)	Ziprasidone: (2020)	Zotepine: (2020)	Sertindole: (2020)	Blonanserin: (2020)	Amisulpride: (2020)	Nemonapride: (2020)	Sultopride: (2020)	Perospirone: (2020)	Melperone: (2020)	Lurasidone: (2020)	Cariprazine: (2020)	Brexpiprazole: (2020)	Sulpiride: (2020)	Lumateperone: (2020)		Country	Typical APDs	Atypical APDs	A/T
Lithuania	1	0	0	0	0	0	0	0	0	0	0	0	0	0.123596	0	0	0													0	0	0.123596	0	0	0	0.408451	0	0	0	0.282051	0		Lithuania	1.1236	0.814097	0.724547
Ecuador	1	0	0	0	0	0.265823	0	0	0	0	0	0	0	0	0	0	0					0.153846	0	0.384615	0	2.33333	2.22222	0	0					0	0	0	0						Ecuador	1.26582	5.09402	4.02427
New Zealand										0	0	0	0																														New Zealand	0	0
Czechia	1	0	0	0	0	0.449275	0	0	0	0	0	0	0									0.653846	0	1.73077	0.461538	2.4	1.4	0.2	0	0	0	0.388889	0					0	0	0.428571	0		Czechia	1.44928	7.66361	5.28789
Hungary	1	0	0	0	0	0.469697	0	0.0454545	0	0	0	0	0	0	0.25	0	0					0.710526	0	0.763158	0.157895					0	0	0.190476	0	0	0	0	0	0.408451	0	0	0		Hungary	1.76515	2.23051	1.26363
Bolivia	1	0	0	0	0	0.5625	0	0	0	0	0	0	0	0	0	0	0													0	0	0	0	0	0	0	0						Bolivia	1.5625	0	0
Ireland	0.97	0	0	0	0	0.500645	0.0782258	0.0156452	0	0.03	0	0	0	0.0228235	0.148353	0	0	0	0	0.793636	0	0.877619	0	2.35571	0.415714	3.65176	1.08412	0	0	0	0	0.2425	0										Ireland	1.76569	9.42107	5.33562
United Arab Emirates	0.9	0	0	0	0	0.6	0	0	0	0.1	0	0	0	0.1	0	0	0	0	0	1.19302	0	0.468	0	2.016	0.216	4.35	2.25	0	0	0	0	0.146512	0					0	0	0.443284	0		United Arab Emirates	1.7	11.0828	6.5193
Singapore	0.69	0	0	0	0	0.46	0	0	0	0.31	0	0	0	0.331731	0.305192	0	0					0.470455	0	1.69364	0.282273	2.19937	1.42312	0	0	0	0	0.295714	0	0	0	0	0	0	0	0.31	0		Singapore	2.09692	6.67458	3.18303
Dominican Republic	1	0	0	0	0	0.698113	0.188679	0	0	0	0	0	0	0	0	0	0									2.125	1.04167	0	0	0	0	0	0	0	0	0	0	0	0	0	0		Dominican Republic	1.88679	3.16667	1.67833
Guatemala	1	0	0	0	0	0.811321	0.0754717	0	0	0	0	0	0	0	0	0	0													0	0	0	0	0	0	0	0						Guatemala	1.88679	0	0
El Salvador	1	0	0	0	0	0.770833	0.3125	0	0	0	0	0	0	0	0	0	0													0	0	0	0	0	0	0	0						El Salvador	2.08333	0	0
Algeria	1	0	0	0	0	1.35135	0.189189	0	0.162162	0	0	0	0	0	0	0	0													0	0	0.587302	0	0	0	0	0	0	0	6.69231	0		Algeria	2.7027	7.27961	2.69346
Iraq	0.68	0	0	0	0	1.07667	0.132222	0	0	0.32	0	0	0	0.0927273	0	0	0													0	0	0	0	0	0	0	0	0	0	0.180759	0		Iraq	2.30162	0.180759	0.0785359
Morocco	0.81	0	0	0	0	1.31914	0.185143	0	0	0	0.11	0.08	0	0	0	0	0					0.324	0	1.08771	0.0925714	1.89	0.675	0	0	0	0	1.215	0	0	0	0	0	0	0	3.24	0		Morocco	2.50429	8.52429	3.40388
Nigeria	0.84	0	0	0	0	1.59	0.57	0	0	0.16	0	0	0	0	0	0	0					0.312558	0	0.80093	0					0	0	0	0	0	0	0	0	0	0	0	0		Nigeria	3.16	1.11349	0.35237
Kenya	1	0	0	0	0	2.80952	0.952381	0	0	0	0	0	0	0.0746269	0.41791	0	0					0.25	0	1.27778	0.25					0	0	0.111111	0	0	0	0	0	0	0	0	0		Kenya	5.25444	1.88889	0.359484
Zambia	1	0	0	0	0					0	0	0	0	0	0	0	0	0	0	0	0									0	0	0	0					0	0	0	0		Zambia	1	0	0
Slovakia	1	0	0	0	0					0	0	0	0	0	0	0	0					0.314286	0	1.37143	0.171429					0	0	0.190476	0	0	0	0	0	0	0	0.351351	0		Slovakia	1	2.39897	2.39897
Croatia	1	0	0	0	0					0	0	0	0	0	0	0	0					0.888889	0	1.51852	0.296296					0	0	0	0	0	0	0	0	0	0	1.12766	0		Croatia	1	3.83136	3.83136
Paraguay	1	0	0	0	0					0	0	0	0	0	0	0	0									2.11765	2.76471	0	0	0	0	0	0	0	0	0	0	0	0	0.333333	0		Paraguay	1	5.21569	5.21569
Panama	1	0	0	0	0					0	0	0	0	0	0	0	0																	0	0	0	0	0	0	1.04082	0		Panama	1	1.04082	1.04082
Jordan	1	0	0	0	0					0	0	0	0	0.190476	0	0	0					0.5	0	1.28125	0.34375					0	0	0.449275	0					0	0	0.587302	0		Jordan	1.19048	3.16158	2.65572
Austria	1	0	0	0	0					0	0	0	0	0.05	0.2	0	0	0	0.481481	2.22222	0	0.571429	0	2.80952	0.380952	7.33333	2.66667	0.111111	0	0.0163934	0	0.622951	0										Austria	1.73148	16.7346	9.66489
Latvia	1	0	0	0	0					0	0	0	0	0.333333	0	0	0													0	0	0	0					0	0	0	0		Latvia	1.33333	0	0
Uruguay	0.78	0	0	0	0					0	0	0.22	0	0	0	0	0	0	0.217941	0.149118	0					1.5288	0.8112	0	0	0	0	0	0	0	0	0	0	0	0	0	0		Uruguay	1.21794	2.48912	2.04371
Hong Kong	0.72	0	0	0	0					0.28	0	0	0	0.28	0	0	0	0	0	2.04923	0					2.835	0.945	0	0	0	0	0.543158	0					0	0	0.613333	0		Hong Kong	1.28	6.98572	5.4576
Peru	0.96	0	0	0	0.0195918	0.182278	0.0729114	0	0	0.03	0.01	0	0	0	0	0	0	0	0	0.156279	0	0.132923	0	0.384	0	1.29103	1.02621	0.0331034	0	0	0	0.0949451	0	0	0	0	0	0	0	0.451765	0		Peru	1.27478	3.57026	2.80068
South Africa	1	0	0.0204082	0	0	0.9375	0.104167	0.0416667	0	0	0	0	0	0.0361446	0.168675	0	0	0	0	0.5625	0	0.578947	0	1.02632	0.0263158	1.34783	1.86957	0.130435	0	0	0	0.298701	0	0	0	0	0	0	0	0.111111	0		South Africa	2.30856	5.95172	2.57811
Saudi Arabia	0.85	0	0	0	0.0262887	0.618182	0.0772727	0	0	0.15	0	0	0	0.112651	0.0614458	0	0	0	0	0.615517	0	0.702174	0	1.51522	0.628261	3.02812	1.43438	0	0	0	0	0.364286	0					0	0	1.12674	0		Saudi Arabia	1.89584	9.4147	4.96598
Costa Rica	1	0.0526316	0	0	0	0.408451	0	0	0	0	0	0	0	0	0	0	0													0	0	0	0	0	0	0	0	0	0	0.639344	0		Costa Rica	1.46108	0.639344	0.437583
Taiwan	1	0	0	0	0.0526316	0.808511	0.12766	0.191489	0	0	0	0	0	0.515152	0	0	0	0	0	2.22581	0	0.793103	0	1	0.655172	3.3125	1.625	0.25	0.0625	0	0	0.234568	0	0	0	0	0.234568	0	0	0.960784	0		Taiwan	2.69544	11.354	4.2123
Australia	0.68	0	0.0214737	0	0.0143158	0.697	0	0.323	0	0.05	0.27	0	0	0.0689855	0.236522	0	0	0	0	1.14629	0.116571	1.04267	0	2.40267	0.408	5.28889	1.51111	0.0755556	0	0	0	0.226667	0	0	0	0	0.512982						Australia	2.3613	12.7314	5.3917
Mexico	0.94	0.04	0	0	0.02	0.167857	0.0111905	0	0	0.06	0	0	0	0	0.06	0	0	0	0	0.249873	0	0.094	0	1.2925	0.0235	1.72333	1.25333	0	0	0	0	0.06	0					0	0.0105618	0.105618	0		Mexico	1.29905	4.81272	3.70481
Switzerland	1	0	0.0425532	0	0.0212766	0.275362	0.0144928	0.15942	0	0	0	0	0					0.72	0.76	1.52	0	0.517241	0	1.58621	0.344828	4.35714	1.78571	0	0	0	0	0.388889	0	0	0	0.0493827	0.185185						Switzerland	2.99311	10.7346	3.58644
United Kingdom	0.87	0.0185106	0.0185106	0	0.0185106	0.491129	0.0280645	0	0.0140323	0.07	0.06	0	0	0.224516	0.30871	0	0	0	0	1.45784	0.0235135	0.87	0	1.6675	0.2175	3.045	1.5225	0	0	0	0	0.274737	0	0	0	0	0.153529	0.0505814	0	0.0910465	0		United Kingdom	2.12198	9.37375	4.41744
Indonesia	0.81	0.017234	0.00861702	0	0.0258511					0.19	0	0	0	0	0	0	0	0	0	0.462857	0.0128571	0.732857	0	0.347143	0.0385714	0.36	1.0575	0.0225	0	0	0	0.00818182	0	0	0	0	0.0250515	0	0	0.436154	0		Indonesia	1.0517	3.50367	3.33143
Finland	1	0.0752688	0	0	0	0.222222	0	0.0123457	0	0	0	0	0					0	0.266667	2	0.0666667	2.71429	0	3.07143	0.357143	9.85714	3.28571	0.142857	0	0.0465116	0	0.116279	0	0	0	0	0.282051	0	0	0	0		Finland	1.5765	21.9401	13.9169
Poland										0	0	0	0																														Poland	0	0
France	0.89	0	0.0677174	0	0.00967391	0.921786	0	0.158929	1.20786	0.02	0.08	0.01	0	0	0.254286	0	2.03429	0.114839	0	1.86613	0	0.9612	0	1.2816	0.4272					0	0	0.522698	0	0.00908163	0	0	0.00908163	0	0	0.2225	0		France	5.76937	5.29949	0.918556
Italy	0.91	0.07	0.02	0	0	0.263421	0.0119737	0.0119737	0	0.04	0.05	0	0									0.204286	0	0.575714	0.167143	1.21333	0.404444	0	0	0	0	0.271818	0	0	0	0	0.112472	0.00947917	0	0.0284375	0		Italy	1.37737	2.98713	2.16872
Germany	1	0.021978	0.021978	0	0.0549451	0.226667	0.0533333	0.0533333	0	0	0	0	0	0.0681818	0.0681818	0	0	2.2	0.55	1.25	0	0.586207	0	1.62069	0.241379					0.0140845	0	0.394366	0	0	0	1.77778	0	0.0821918	0	0.287671	0		Germany	4.3186	6.25437	1.44824
Chile	0.85	0	0.00934066	0	0.0747253	0.789286	0.222619	0.161905	0	0	0.14	0.01	0	0.0395349	0.0988372	0	0	0	0	0.884694	0	0.326923	0	0.958974	0.0435897	6.32778	2.26667	0	0	0	0	0.0354167	0	0	0	0	0	0	0.02	0.13	0		Chile	2.39625	10.994	4.58802
Netherlands	1	0.032967	0.0549451	0	0.010989					0	0	0	0	0.0111111	0.1	0	0	0.192982	0.0175439	0.54386	0	0.525	0	0.85	0.125					0	0	0.0638298	0	0	0	0	0.0309278	0.0106383	0	0.0531915	0		Netherlands	1.42054	2.20245	1.55043
Portugal	1	0	0.0989011	0	0					0	0	0	0	0	0.0689655	0	0.655172	0	0	0.754386	0	0.34375	0	1.09375	0.6875	3.05882	1.76471	0	0.0588235	0	0	0.587302	0					0.0704225	0	0.338028	0		Portugal	1.82304	8.75749	4.80379
Argentina	0.94	0	0	0	0.104444	0.253077	0	0.0120513	0	0.05	0.01	0	0	0	0.0707527	0	0	0	0	0.442353	0	0.262326	0	0.94	0.0437209	2.585	2.35	0	0	0	0	0.0391667	0	0	0	0	0.14046	0.0324138	0	0.108046	0		Argentina	1.44033	6.94349	4.82078
Spain	0.98	0.0326667	0.0544444	0	0.0217778	0.397681	0.0284058	0.0142029	0	0.01	0.01	0	0	0	0.0969231	0	0	0	0	0.7175	0.0525	0.245	0	1.00722	0.49	1.96	1.06167	0.0816667	0	0	0	0.108889	0	0	0	0	0.108889	0.0264865	0	1.64216	0		Spain	1.6461	7.50198	4.55742
Greece	0.92	0.0620225	0.0516854	0	0	0.336901	0	0	0.0388732	0.08	0	0	0	0	0.201951	0	0	0	0	0.900426	0.137021	0.295714	0	1.80714	0.262857	2.96444	1.02222	0.204444	0	0	0	0.357778	0	0	0	0	0	0	0	0	0		Greece	1.69143	7.95205	4.70137
Japan										0	0	0	0																														Japan	0	0
Malaysia	0.82	0.101348	0	0	0	0.7	0.48	0	0	0.18	0	0	0	0.201846	0.239692	0	0	0	0	0.751667	0.136667	0.49913	0	2.06783	0.178261	2.09556	1.64	0	0	0	0	0.258947	0					0	0	0.46125	0		Malaysia	2.72289	8.0893	2.97086
Lebanon	1	0	0.123596	0	0					0	0	0	0									0.863636	0	2.18182	0.5	3.92857	2.07143	0.142857	0	0	0	0	0										Lebanon	1.1236	9.68831	8.6226
Sweden	1	0.114943	0	0	0.0344828	0.269231	0	0.0128205	0	0	0	0	0	0.0277778	0.361111	0	0	0	0.142857	1.71429	0	0.666667	0	2.16667	0.333333	2.84211	1.36842	0.0526316	0	0	0	0.0526316	0	0	0	0.0506329	0.21519	0	0	0.0752688	0		Sweden	1.96322	9.53783	4.85825
Canada	0.94	0.0648276	0.0648276	0	0.0108046	0.362807	0.0494737	0	0.296842	0.06	0	0	0	0.0618421	0.235	0	0	0	0	2.7448	0.0752	0.805714	0	1.96952	0.760952	5.64	1.88	0.0854545	0	0	0	0.0494737	0	0	0	0	0.709123	0.122078	0.134286	0.0244156	0		Canada	2.14642	15.001	6.98884
Brazil	0.71	0	0.0165116	0	0.0990698	0.360462	0.0109231	0.0109231	0	0.02	0.27	0	0					0	0	0.262603	0	0.196383	0	0.54383	0.0604255	1.71895	1.30789	0	0	0	0	0.00717172	0	0	0	0	0.125294	0	0	0.0968182	0		Brazil	1.49789	4.31937	2.88364
Belgium	1	0	0.176471	0	0	0.24359	0	0	0.0384615	0	0	0	0	0.136364	0.30303	0	0.0757576	0.6875	0	1.4375	0	0.458333	0	1.83333	0.875	3.5	1.75	0	0	0	0	1.04082	0	0	0	0	0	0	0	2.33333	0		Belgium	2.66117	13.2283	4.97086
Pakistan	0.91	0	0	0	0.173333	0.589815	0.168519	0.0168519	0	0.09	0	0	0	0.0877108	0.0986747	0	0	0	0	0.408841	0	0.256667	0	1.07333	0.0933333	0.853125	0.938438	0.142188	0	0	0	0.0281443	0	0	0	0	0.09	0	0	0.101111	0		Pakistan	2.1349	3.98518	1.86668
India	0.86	0.0207229	0.0310843	0.0621687	0.0621687	0.589259	0.0796296	0.0159259	0.0477778	0.14	0	0	0	0.436615	0.0264615	0	0	0	0	0.43	0.0130303	0.272683	0	0.86	0.104878	0.661538	0.639487	0.0441026	0	0	0.0130303	0.43	0	0	0	0	0.0850549	0.0373913	0.00934783	0.0186957	0		India	2.37181	3.61924	1.52594
Philippines	1	0	0.108434	0	0.0963855	0.714286	0.265306	0.0612245	0	0	0	0	0	0.0526316	0	0	0	0	0	1.30952	0.0714286	1.03846	0	1.69231	0.115385	2.4	1.55	0.05	0	0	0	0.333333	0	0	0	0	0.0869565	0.0752688	0	0	0		Philippines	2.29827	8.72266	3.79532
Tunisia	1	0	0.204819	0	0					0	0	0	0	0	0	0	0													0	0	0.265823	0					0	0	1.94118	0		Tunisia	1.20482	2.207	1.83181
United States	0.97	0.106463	0.0354878	0.0236585	0.0473171	0.511455	0.176364	0.0529091	0.0529091	0.03	0	0	0	0	0.00979798	0	0	0	0	2.51481	0.107778	0.6208	0.0388	1.746	0.5044	3.55667	1.42267	0.517333	0	0	0	0.00979798	0	0	0	0	0.895385	0.588361	0.0159016	0	0		United States	2.01636	12.5387	6.21848
Egypt	0.89	0	0.18679	0	0.0219753	0.37194	0.0664179	0	0	0.11	0	0	0	0.0360811	0.276622	0	0	0	0	1.22676	0.288649	0.992692	0	1.26654	0.273846					0	0	0.346111	0	0	0	0	0.11	0	0	1.17977	0		Egypt	1.95983	5.68436	2.90044
Norway	1	0.207792	0.0909091	0	0	0.282051	0	0	0	0	0	0	0					0	1	0.941176	0	0.56	0	2.28	0.16	6.90909	1	0.181818	0	0	0	0.0869565	0	0	0	0	0.136364	0	0	0	0		Norway	2.58075	12.2554	4.74877
Denmark	1	0.246753	0.0519481	0	0					0	0	0	0	0	0.724138	0	0	0	1.38095	2.38095	0	1.09524	0	2.28571	0.380952	6.36364	1.72727	0	0	0	0	0.123596	0	0	0	0	0.190476	0	0	0	0		Denmark	3.40379	14.5478	4.27401
Bulgaria	1	0	0	0	0.298701					0	0	0	0	1.71429	0.142857	0	0	0	1.08824	0.852941	0	0.657895	0	0.684211	0.289474					0	0	0.351351	0					0	0	0	0		Bulgaria	4.24408	2.83587	0.668195
Serbia	1	0.0933333	0	0	0.24	0.978261	0.195652	0	0	0	0	0	0	0	0	0	0													0	0	0	0	0	0	0.219512	0	0	0	0	0		Serbia	2.50725	0.219512	0.0875511
Vietnam	0.89	0.11125	0.0865278	0.0618056	0.0865278	0.795319	0.0378723	0.0378723	0.132553	0.11	0	0	0	0	0.0669892	0	0	0	0	1.1019	0.127143	0.2225	0	1.87536	0.190714	1.70261	1.08348	0.193478	0	0	0	0.157059	0	0	0	0	0.144884	0.0988889	0	3.95556	0		Vietnam	2.41672	10.8536	4.49104
Thailand	0.95	0.283582	0.0850746	0	0.0992537	0.475	0.2375	0	0.0339286	0.05	0	0	0					0	0	0.566935	0.0153226	0.39434	0	0.322642	0.125472	1.30185	1.23148	0.0351852	0	0	0	0.0606383	0	0	0	0	0.117416	0.05	0	0	0		Thailand	2.21434	4.22128	1.90634
South Korea	1	0.5	0.112903	0	0	0.886792	0	0	0	0	0	0	0	0	0	0	0	0	0	5.66667	0	1.68421	0	1.73684	0.842105	2.44444	1.72222	0.388889	0	0	0	0.0752688	0	0	0	0	0	0	0	0.190476	0		South Korea	2.4997	14.7511	5.90117
Russia	0.73	0.0837705	0	0	0.382951	0.389333	0.0243333	0.073	0	0.11	0.16	0	0	0.105658	0.124868	0	0	0	0.523396	0.123962	0	0.227377	0	0.21541	0.0239344	0.69439	0.338293	0.0178049	0	0.0232979	0	0.0232979	0	0	0	0	0.014898	0.0132727	0	0.584	0		Russia	2.70731	2.29994	0.849529
Israel	0.83	0.500862	0.042931	0	0.0572414	0.320143	0.0355714	0	0	0	0.17	0	0	0	0.50871	0	0	0	0	1.19439	0	0.670385	0	1.53231	0.159615	2.25944	1.38333	0.138333	0	0	0	0.124023	0	0	0	0	0	0	0	0.2075	0		Israel	2.46546	7.66933	3.11071
Iran	0.72	0.453333	0.0933333	0.0266667	0.04	0.177662	0.0374026	0	0	0.28	0	0	0	0.022268	0	0	0	0	0	0.338824	0	0.122927	0	0.913171	0	1.22087	1.18957	0	0	0	0	0	0	0	0	0	0	0	0	0	0		Iran	1.85067	3.78536	2.0454
Ukraine	0.72	0.0533333	0.0133333	0	0.546667	0.913171	0.0526829	0.0702439	0	0.19	0.09	0	0	0.398571	0.167143	0	0	0	0.674043	0.137872	0					1.1669	0.571034	0.0248276	0	0.00837209	0	0.108837	0					0	0	1.76276	0		Ukraine	3.88919	3.7806	0.972079
Kazakhstan	0.66	0.0460465	0.199535	0	0.629302	1.34129	0	0.127742	0	0.34	0	0	0	0	0	0	0																	0	0	0	0	0	0	0.325075	0		Kazakhstan	3.34392	0.325075	0.0972138
Colombia						0.103678	0.00942529	0.00942529	0	0.05	0	0.13	0	0	0	0	0	0	0	0.205	0	0.52	0	0.56	0.1	1.7425	0.854167	0	0	0	0	0.0523404	0					0	0	0.0523404	0		Colombia	0.302529	4.08635	13.5073
Puerto Rico										0	0	0	0																														Puerto Rico	0	0
Venezuela						0.497778	0.0777778	0	0	0.02	0	0	0	0	0	0	0													0	0	0.0303093	0	0	0	0	0	0	0	0.0969231	0		Venezuela	0.595556	0.127232	0.213636
Belarus						0.243333	0.0579365	0.12746	0	0.14	0.13	0	0	0.402759	0.125862	0	0													0	0	0	0	0	0	0	0	0	0	0.550702	0		Belarus	1.22735	0.550702	0.448691
Bangladesh										0	0	0	0																														Bangladesh	0	0
Ghana										0	0	0	0																														Ghana	0	0
Turkey						2.72348	0.151304	0.0378261	0	0.13	0	0	0	0.0710204	0.83449	0	0	0	0	4.51312	0.054375	1.015	0	10.295	2.32	10.6575	10.005	0.2175	0	0	0	1.61571	0	0	0	0.0564935	0.203377	0	0	0.63	0		Turkey	3.94812	41.5831	10.5324
Romania										0	0	0	0					0	0	0.639344	0	0.264706	0	1.44118	0.235294	1.48	1.48	0.04	0	0	0	0.176471	0	0	0	0	0	0	0	0.0869565	0		Romania	0	5.84395
